# Supplementary material for: Tumor-intrinsic sensitivity to the pro-apoptotic effects of IFN-γ is a major determinant of CD4+ CAR T-cell antitumor activity
Source: Nat Cancer. 2023 May 29;4(7):968–83. doi: 10.1038/s43018-023-00570-7 (PMC10368531; doi:10.1038/s43018-023-00570-7)
Supplement: Source Data Fig. 1 — Statistical Source Data for Fig. 1. [file 43018_2023_570_MOESM7_ESM.xlsx]

## Sheet: Figure 1B
% tumor cells (bone marrow 3 days after CAR4 T cell transfer)
Eµ-myc			Pro-B tumors
UNT.	CAR4		UNT.	CAR4
16.6	38.8		11.2	0.72
28.8	42.7		4.87	0.83
18.6	42.9		12.5	0.58
51.1	43.8		3.61	0.27
41.7	51.4		4.24	0.13
37.1	37.7		6.38	0.26
25.4	64.5		6.6	0.11
20.1	33.1		7.77	1.28
33.9	36.9		7.02	1.23
26.9	13.7		24.9	2.33
	19.5		7.41	1.98
			40.8	12
			58.7	8.33
			74	18.9
Column B	CAR4		Column B	CAR4
vs.	vs.		vs.	vs.
Column A	UNT.		Column A	UNT.
Mann Whitney test			Mann Whitney test
P value	0.1145		P value	0.0006
Exact or approximate P value?	Exact		Exact or approximate P value?	Exact
P value summary	ns		P value summary	***
Significantly different (P < 0.05)?	No		Significantly different (P < 0.05)?	Yes
One- or two-tailed P value?	Two-tailed		One- or two-tailed P value?	Two-tailed

## Sheet: Figure 1C
% tumor cells (blood 7 days after CAR4 T cell transfer)
Experiment #1			Experiment #2				Experiment #1			Experiment #2
Eµ-myc			Eµ-myc				Pro-B tumors			Pro-B tumors
UNT.	CAR4		UNT.	CAR4			UNT.	CAR4		UNT.	CAR4
14.4	21.2		4.93	3.34			88.6	14		30.1	0.031
20	9.86		5.23	0.94			90.5	0.77		46	0.77
15.3	21.1		2.87	0			87.8	0.059		35.7	0.038
22.4	21.4		1.6	10.1			88.2	35.3		31.7	0
42.5	20.2		0	0.44			84.2	0.82		30.9	0.072
23.3	14.8		0.35	7.18			86.3	0.11		36.1	0.018
37.4							90.2	13.7			0.017
								5.45			0.039
											0.048
Column B	CAR4		Column B	CAR4			Column B	CAR4		Column B	CAR4
vs.	vs.		vs.	vs.			vs.	vs.		vs.	vs.
Column A	UNT.		Column A	UNT.			Column A	UNT.		Column A	UNT.
Mann Whitney test			Mann Whitney test				Mann Whitney test			Mann Whitney test
P value	0.2949		P value	0.7381			P value	0.0003		P value	0.0004
Exact or approximate P value?	Exact		Exact or approximate P value?	Exact			Exact or approximate P value?	Exact		Exact or approximate P value?	Exact
P value summary	ns		P value summary	ns			P value summary	***		P value summary	***
Significantly different (P < 0.05)?	No		Significantly different (P < 0.05)?	No			Significantly different (P < 0.05)?	Yes		Significantly different (P < 0.05)?	Yes
One- or two-tailed P value?	Two-tailed		One- or two-tailed P value?	Two-tailed			One- or two-tailed P value?	Two-tailed		One- or two-tailed P value?	Two-tailed

## Sheet: Figure 1D
CAR4 T cell therapy prolonged the survival of pro-B tumor- but not Eµ-myc tumor-bearing mice
Experiment #1				Experiment #2					Experiment #1				Experiment #2				Experiment #3				Experiment #4
Eµ-myc				Eµ-myc					Pro-B tumors				Pro-B tumors				Pro-B tumors				Pro-B tumors
Days after tumor injection	UNT.	CAR4		Days after tumor injection	UNT.	CAR4			Days after tumor injection	UNT.	CAR4		Days after tumor injection	UNT.	CAR4		Days after tumor injection	UNT.	CAR4		Days after tumor injection	UNT.	CAR4
14	1	1		16	1				18	1			19	1			6	1			19	1
14	1	1		16	1				18	1			19	1			18	1			19	1
14	1	1		16	1				18	1			19	1			18	1			20	1
14		1		16		1			18	1			19	1			19	1	1		20	1
14		1		16		1			18	1			19	1			19	1	1		21	1
16	1	1		16		1			18	1			19	1			19	1	1		21	1
16	1			16		1			21		1		113		0		19		1		34		1
16	1			16		1			26		1		113		0		20		1		90		0
				17	1				27		1		113		0		20		1		90		0
				18	1				100		0		113		0		20		1		90		0
				18	1				100		0		113		0		20		1		90		0
				21		1			100		0		113		0		30		1		90		0
													113		0						90		0
													113		0						90		0
													113		0
Comparison of Survival Curves				Comparison of Survival Curves					Comparison of Survival Curves				Comparison of Survival Curves				Comparison of Survival Curves				Comparison of Survival Curves
UNT. vs. CAR4				UNT. vs. CAR4					UNT. vs. CAR4				UNT. vs. CAR4				UNT. vs. CAR4				UNT. vs. CAR4
Log-rank (Mantel-Cox) test				Log-rank (Mantel-Cox) test					Log-rank (Mantel-Cox) test				Log-rank (Mantel-Cox) test				Log-rank (Mantel-Cox) test				Log-rank (Mantel-Cox) test
Chi square	1.375			Chi square	0.006108				Chi square	11			Chi square	14			Chi square	7.801			Chi square	14.57
df	1			df	1				df	1			df	1			df	1			df	1
P value	0.241			P value	0.9377				P value	0.0009			P value	0.0002			P value	0.0052			P value	0.0001
P value summary	ns			P value summary	ns				P value summary	***			P value summary	***			P value summary	**			P value summary	***
Are the survival curves sig different?	No			Are the survival curves sig different?	No				Are the survival curves sig different?	Yes			Are the survival curves sig different?	Yes			Are the survival curves sig different?	Yes			Are the survival curves sig different?	Yes

## Sheet: Figure 1G
% apoptosis in tumor cells (bone marrow 3 days after CAR4 T cell transfer)
Eµ-myc		Pro-B tumors
UNT.	CAR4	UNT.	CAR4
0.99	3.58	1.52	4.82
1.62	4.25	1.8	7.39
1.17	2.86	1.62	4.14
0.43	2.36	1.91	5.36
0.3	1.16	1.32	5.26
0.23	2.5	3.26	17.8
0.24	1.53	1.86	11.1
2-way ANOVA
Multiple comparisons
Compare cell means regardless of rows and columns
Number of families	1
Number of comparisons per family	6
Alpha	0.05
Tukey's multiple comparisons test	Mean Diff.	95.00% CI of diff.	Below threshold?	Summary	Adjusted P Value
Eµ-myc:UNT. vs. Eµ-myc:CAR4	-1.894	-5.663 to 1.874	No	ns	0.5195
Eµ-myc:UNT. vs. Pro-B cells:UNT.	-1.187	-4.956 to 2.582	No	ns	0.8207
Eµ-myc:UNT. vs. Pro-B cells:CAR4	-7.27	-11.04 to -3.501	Yes	***	0.0001
Eµ-myc:CAR4 vs. Pro-B cells:UNT.	0.7071	-3.062 to 4.476	No	ns	0.9541
Eµ-myc:CAR4 vs. Pro-B cells:CAR4	-5.376	-9.144 to -1.607	Yes	**	0.0033
Pro-B cells:UNT. vs. Pro-B cells:CAR4	-6.083	-9.852 to -2.314	Yes	***	0.0009
