# Supplementary material for: Tumor-intrinsic sensitivity to the pro-apoptotic effects of IFN-γ is a major determinant of CD4+ CAR T-cell antitumor activity
Source: Nat Cancer. 2023 May 29;4(7):968–83. doi: 10.1038/s43018-023-00570-7 (PMC10368531; doi:10.1038/s43018-023-00570-7)
Supplement: Source Data Fig. 2 — Statistical Source Data for Fig. 2. [file 43018_2023_570_MOESM8_ESM.xlsx]

## Sheet: Figure 2A
% tumor cells (bone marrow 3 days after CAR4 T cell transfer)
UNT.	CAR4 WT	CAR4 IFNg-/-
57.6	38.7	50.8
70.4	35.2	38.8
68	34.2	49.6
61.7	18.7	56.3
68	21.4	47.1
72.6	25	62.1
	21.4	42.9
Ordinary one-way ANOVA
Multiple comparisons
Number of families	1
Number of comparisons per family	3
Alpha	0.05
Tukey's multiple comparisons test	Mean Diff.	95.00% CI of diff.	Below threshold?	Summary	Adjusted P Value
UNT. vs. CAR4 WT	38.58	28.10 to 49.06	Yes	****	<0.0001
UNT. vs. CAR4 IFNg-/-	16.73	6.247 to 27.21	Yes	**	0.0021
CAR4 WT vs. CAR4 IFNg-/-	-21.86	-31.93 to -11.79	Yes	****	<0.0001

## Sheet: Figure 2B
% tumor cells (blood 7 days after CAR4 T cell transfer)
UNT.	CAR4 WT	CAR4 IFNg-/-
30.1	0.031	26.9
46	0.77	47.1
35.7	0.038	47.5
31.7	0	12.6
30.9	0.072	46.1
36.1	0.018	2.7
	0.017	32.9
	0.039	22.3
	0.048	6.52
Ordinary one-way ANOVA
Multiple comparisons
Number of families	1
Number of comparisons per family	3
Alpha	0.05
Tukey's multiple comparisons test	Mean Diff.	95.00% CI of diff.	Below threshold?	Summary	Adjusted P Value
UNT. vs. CAR4 WT	34.97	20.08 to 49.86	Yes	****	<0.0001
UNT. vs. CAR4 IFNg-/-	7.903	-6.986 to 22.79	No	ns	0.3906
CAR4 WT vs. CAR4 IFNg-/-	-27.07	-40.38 to -13.75	Yes	***	0.0001

## Sheet: Figure 2C
WT CAR4 but not IFN-g-/- CAR4 T cell therapy prolonged mouse survival
Days after tumor injection	UNT.	CAR4 WT	CAR4 IFNg-/-
13			1		Comparison of Survival Curves
19	1		1		UNT. vs. CAR4 WT
19	1		1		Log-rank (Mantel-Cox) test
19	1		1		Chi square	18.83
19	1		1		df	1
19	1		1		P value	<0.0001
19	1		1		P value summary	****
19			1		Are the survival curves sig different?	Yes
20			1
100		0			Comparison of Survival Curves
100		0			UNT. vs. CAR4 IFNg-/-
100		0			Log-rank (Mantel-Cox) test
100		0			Chi square	4.227
100		0			df	1
100		0			P value	0.0398
100		0			P value summary	*
100		0			Are the survival curves sig different?	Yes
100		0
6	1				Comparison of Survival Curves
18	1		1		CAR4 WT vs. CAR4 IFNg-/-
18	1		1		Log-rank (Mantel-Cox) test
19	1	1	1		Chi square	14.87
19	1	1			df	1
19	1	1			P value	0.0001
19		1			P value summary	***
20		1	1		Are the survival curves sig different?	Yes
20		1	1
20		1	1
20		1	1
22			1
27			1
30		1

## Sheet: Figure 2E
% apoptotic tumors among tumor cells
UNT.	CAR4 WT	CAR4 IFNg-/-		Ordinary one-way ANOVA
0.902444213	0.402858648	2.458632996		Multiple comparisons
0.400165673	1.396990827	6.735018889
0.366807037	0.329160059	1.983019441		Number of families	1
0.470182213	0.139922359	0.617778249		Number of comparisons per family	3
0.198169107	0.99386105	0.947790825		Alpha	0.05
0.242822211	0.273721483	3.898217037
0.642168476	4.051576609	7.423597845		Tukey's multiple comparisons test	Mean Diff.	95.00% CI of diff.	Below threshold?	Summary	Adjusted P Value
0.723712816	0.015447212	1.091253566		UNT. vs. CAR4 WT	-5.49	-8.759 to -2.221	Yes	***	0.0003
0.679587124	0.80489846	5.374682073		UNT. vs. CAR4 IFNg-/-	-1.84	-4.904 to 1.224	No	ns	0.3307
1.380389488	1.48095422	0.357709369		CAR4 WT vs. CAR4 IFNg-/-	3.649	0.9441 to 6.355	Yes	**	0.005
0.406258016	4.861358926	1.620725745
3.605933992	2.898294278	0.657268121
0.0877863	9.766580987	0.53051733
0.115575027	9.958310919	0.774482341
0.175034802	4.862949408	3.184859966
0.727539686	0.280906147	0.459608463
0.329688447	2.507302526	0.45453715
0.226778734	5.437700536	4.538286386
0.164175189	6.111930781	0.953752609
0.293129374	8.986076519	0.403369801
0.312219339	9.051109971	2.617234408
0.646042032	4.279456251	3.141486538
1.105589337	1.298242163	0.147580237
0.5028599	2.190481272	2.283150692
0.572823293	41.06785593	0.600448235
	32.88563628	0.772158856
	11.10095161	0.669088107
	12.96825759	1.196529603
	7.73729405	1.213775293
	1.323206908	0.950865242
	2.249521816	0.78472741
	7.58505443	0.887428953
	6.988995307	1.25732462
	1.975804236	0.493492369
	12.91889892	0.860998726
	3.169212105	1.692282656
	1.386413135	1.173198175
		6.621044614
		3.943455891
		13.46854258
		0.263585144
		0.291104144
		1.478965782
		13.84584274
		2.153990729
		0.355040675
		0.142328808
		1.624069923
		14.70090568
		3.325280306
		0.786948771
		0.266431073
		1.456650955

## Sheet: Figure 2F
Surface occupied by CAR T cells in ROI (µm^2)
CAR4 WT	CAR4 IFNg-/-
1031.017	939.085		Mann Whitney test
207.391	1805.742		P value	0.018
107.776	1060.209		Exact or approximate P value?	Exact
5763.79	2122.149		P value summary	*
506.992	1044.389		Significantly different (P < 0.05)?	Yes
1329.155	1049.085		One- or two-tailed P value?	Two-tailed
278.833	2135.991
54.135	3182.358
34.607	789.533
301.328	2015.114
493.396	2491.207
165.125	2095.452
96.405	1251.783
1457.2	384.879
399.464	99.866
260.047	770.499
1001.378	1120.771
541.599	771.735
395.755	1334.593
158.203	1045.625
912.388	157.215
339.395	344.587
251.148	792.005
1059.22	487.958
327.777	1050.816
413.8	1008.793
484.992	433.576
881.489	285.26
386.856	615.757
258.316	1146.479
727.735	791.511
2399.004	380.677
1622.82	1067.626
575.959	357.688
3108.942	4472.213
772.23	1677.696
1225.088	1251.783
	860.972
	1465.358
	346.317
	4493.467
	191.821
	1504.167
	545.06
	778.41
	131.259
	339.643
	749.241
	435.554
	758.881
	326.047
	331.98
	1825.517
	387.845
	817.219
	278.586
	491.913

## Sheet: Figure 2G
Apoptosis index
CAR4 WT	CAR4 IFNg-/-
0.000390739	0.002618116		Mann Whitney test
0.006736024	0.003729779		P value	0.0003
0.003054113	0.001870404		Exact or approximate P value?	Exact
0.0000242761	0.00029111		P value summary	***
0.001960309	0.000907507		Significantly different (P < 0.05)?	Yes
0.000205936	0.003715826		One- or two-tailed P value?	Two-tailed
0.014530477	0.003475482
0.000285346	0.017853048
0.023258256	0.001382151
0.004914758	0.002667185
0.009852854	0.000143589
0.017552123	0.000773449
0.101307826	0.000525066
0.006833867	0.0013784
0.012173686	0.007755215
0.001080213	0.004133503
0.002503852	0.000410082
0.010040086	0.000588981
0.015443723	0.003400502
0.056800924	0.000912136
0.009920242	0.002565721
0.012609073	0.007595279
0.005169232	0.003966498
0.002068014	0.000302445
0.125292061	0.002172741
0.079472296	0.000595215
0.022888938	0.001780908
0.014711763	0.002345538
0.02000045	0.001943185
0.005122435	0.023123509
0.003091128	0.001533491
0.003161751	0.002497827
0.004306698	0.000735021
0.00343046	0.002481014
0.0041554	0.002278877
0.004103974	0.000749435
0.001131685	0.000394232
	0.001000031
	0.00115486
	0.003387642
	0.001473482
	0.020557999
	0.008954154
	0.007722028
	0.00033862
	0.002217784
	0.004354472
	0.018479825
	0.004945405
	0.000467848
	0.000436528
	0.004892072
	0.008053009
	0.008573735
	0.000962959
	0.000956369
	0.002961196
