# Supplementary material for: Tumor-intrinsic sensitivity to the pro-apoptotic effects of IFN-γ is a major determinant of CD4+ CAR T-cell antitumor activity
Source: Nat Cancer. 2023 May 29;4(7):968–83. doi: 10.1038/s43018-023-00570-7 (PMC10368531; doi:10.1038/s43018-023-00570-7)
Supplement: Source Data Fig. 3 — Statistical Source Data for Fig. 3. [file 43018_2023_570_MOESM9_ESM.xlsx]

## Sheet: Figure 3B
Number of apoptotic events/hr/mm^3
CAR4 WT		CAR4 IFNg-/-		CAR4 Prf1-/-			2-way ANOVA
Direct	Indirect	Direct	Indirect	Direct	Indirect		Multiple comparisons
0	4420.157154	10395.61717	0	811.8711903	2435.613571		Within each column. compare rows (simple effects within columns)
0	9825.79665	15049.56473	7524.782363	0	1630.844594
0	4922.164096	1496.200996	0	0	4044.403779		Number of families	2
0	4254.605914	1233.129159	1233.129159	0	3277.481552		Number of comparisons per family	3
5423.583572	1807.861191	3866.0436	0	0	870.1361478		Alpha	0.05
5659.161706	11318.32341	0	1285.180945	793.0921704	7137.829533
0	8442.54112	2536.106656	1690.737771	0	11216.50325		Šídák's multiple comparisons test	Predicted (LS) mean diff.	95.00% CI of diff.	Below threshold?	Summary	Adjusted P Value
1235.150938	7410.905629	3425.063674	0	0	1359.149933
6849.402299	3424.701149	4176.141578	0	1782.638216	6536.340126		Direct
8105.449924	18574.98941	0	2025.854153	0	10829.48072		CAR4 WT vs. CAR4 IFNg-/-	2933	-4438 to 10304	No	ns	0.7117
0	19557.6973	4779.909086	16729.6818	720.6169519	4323.701711		CAR4 WT vs. CAR4 Prf1-/-	4146	-3959 to 12251	No	ns	0.5248
4130.005934	11357.51632	3707.830382	25954.81267	3325.328492	11084.42831		CAR4 IFNg-/- vs. CAR4 Prf1-/-	1213	-6423 to 8850	No	ns	0.9737
11149.5915	0	2694.293739	16165.76243	5946.885393	21805.24644
3561.860962	3265.039215	2427.295815	3640.943723	0	27828.49521		Indirect
3130.515887	0	0	2041.444383	0	17816.07236		CAR4 WT vs. CAR4 IFNg-/-	13686	6315 to 21057	Yes	****	<0.0001
0	3710.043871	2364.945305	0	5294.162461	68824.11199		CAR4 WT vs. CAR4 Prf1-/-	3080	-5025 to 11185	No	ns	0.7397
29901.90083	132897.337	0	3601.298124	8067.001565	16134.00313		CAR4 IFNg-/- vs. CAR4 Prf1-/-	-10606	-18242 to -2970	Yes	**	0.0029
33973.78319	124570.5384	2667.643664	5335.287329	0	14520.52995
16765.83448	20957.2931	3164.23047	0	30835.69902	46253.54852
17361.60845	26042.41267	0	1658.047617	0	22161.39251
10832.00289	21664.00579	3960.099768	0	0	3678.3419
0	11990.71736	0	4852.980512	0	7596.158394
3692.263158	7384.526316	0	20171.43456	0	6380.223056
0	23055.3777	3078.044906	0	1675.406538	8377.03269
0	30992.7721	1821.329705	0	0	1018.475833
8500.486908	17000.97382	6996.25022	3498.12511	2505.476062	7516.428187
8360.222596	13933.70433	0	3314.88907	0	5080.517805
2427.630867	9710.523469	4932.932832	0	1302.640484	18236.96677
7459.245016	26107.35756	9197.883542	0	3529.945752	15884.75588
9092.126713	6819.095034	9695.125077	4847.562539	0	22979.29466
10051.00331	5025.501657	6925.650322	3462.825161	6141.06782	38893.42953
4339.284488	2169.642244	0	5207.85667
9184.969862	6123.313242	14123.98873	0
2044.136662	1022.068331	6947.296436	0
4006.163884	0	0	4316.380062
		2270.239669	0
		3041.835319	0
		2474.106741	4948.213482
		6144.565497	6144.565497
		979.2143636	979.2143636
		1370.188978	1370.188978
		5332.136717	3199.28203
		2421.853772	1210.926886
		3113.484486	0
		958.0715415	958.0715415
		3973.99584	1324.66528

## Sheet: Figure 3C
% apoptotic events
CAR4 WT		CAR4 IFNg-/-		CAR4 Prf1-/-			2-way ANOVA
Direct	Indirect	Direct	Indirect	Direct	Indirect		Multiple comparisons
0	100	100	0	25	75		Within each column. compare rows (simple effects within columns)
0	100	66.66666667	33.33333333	0	100
0	100	100	0	0	100		Number of families	1
0	100	50	50	0	100		Number of comparisons per family	6
75	25	100	0	0	100		Alpha	0.05
33.33333333	66.66666667	0	100	10	90
0	100	60	40	0	100		Šídák's multiple comparisons test	Predicted (LS) mean diff.	95.00% CI of diff.	Below threshold?	Summary	Adjusted P Value
14.28571429	85.71428571	100	0	0	100
66.66666667	33.33333333	100	0	21.42857143	78.57142857		Direct
28.57142857	71.42857143	0	100	0	100		CAR4 WT vs. CAR4 IFNg-/-	-22.99	-41.83 to -4.158	Yes	**	0.0082
0	100	22.22222222	77.77777778	14.28571429	85.71428571		CAR4 WT vs. CAR4 Prf1-/-	25.79	5.076 to 46.50	Yes	**	0.0066
25	75	12.5	87.5	23.07692308	76.92307692		CAR4 IFNg-/- vs. CAR4 Prf1-/-	48.78	29.27 to 68.29	Yes	****	<0.0001
100	0	14.28571429	85.71428571	21.42857143	78.57142857
50	50	40	60	0	100		Indirect
100	0	0	100	0	100		CAR4 WT vs. CAR4 IFNg-/-	22.99	4.158 to 41.83	Yes	**	0.0082
0	100	100	0	7.142857143	92.85714286		CAR4 WT vs. CAR4 Prf1-/-	-25.79	-46.50 to -5.076	Yes	**	0.0066
18.36734694	81.63265306	0	100	33.33333333	66.66666667		CAR4 IFNg-/- vs. CAR4 Prf1-/-	-48.78	-68.29 to -29.27	Yes	****	<0.0001
21.42857143	78.57142857	33.33333333	66.66666667	0	100
44.44444444	55.55555556	100	0	40	60
40	60	0	100	0	100
33.33333333	66.66666667	100	0	0	100
0	100	0	100	0	100
33.33333333	66.66666667	0	100	0	100
0	100	100	0	16.66666667	83.33333333
0	100	100	0	0	100
33.33333333	66.66666667	66.66666667	33.33333333	25	75
37.5	62.5	0	100	0	100
20	80	100	0	6.666666667	93.33333333
22.22222222	77.77777778	100	0	18.18181818	81.81818182
57.14285714	42.85714286	66.6666667	33.3333333	0	100
66.66666667	33.33333333	66.6666667	33.3333333	13.63636364	86.36363636
66.66666667	33.33333333	0	100
60	40	100	0
66.66666667	33.33333333	100	0
100	0	0	100
		100	0
		100	0
		33.3333333	66.6666667
		50	50
		50	50
		66.6666667	33.3333333
		62.5	37.5
		66.6666667	33.3333333
		100	0
		50	50
		75	25

## Sheet: Figure 3D
Direct killing index
CAR4 WT	CAR4 IFNg-/-	CAR4 Prf1-/-
0	0	13.5158685		Ordinary one-way ANOVA
0	5.75697811	0		Multiple comparisons
0	14.19490376	0
0	0	0		Number of families	1
0	0	0		Number of comparisons per family	3
4.080474867	1.426196158	0		Alpha	0.05
20.29588215	0.577310091	4.34742567
0	1.214836169	0		Tukey's multiple comparisons test	Mean Diff.	95.00% CI of diff.	Below threshold?	Summary	Adjusted P Value
35.69078332	0	0		CAR4 WT vs. CAR4 IFNg-/-	11.31	4.009 to 18.61	Yes	**	0.001
22.73071968	1.258542522	11.9594398		CAR4 WT vs. CAR4 Prf1-/-	8.495	0.2171 to 16.77	Yes	*	0.0429
16.42787928	1.374861131	0		CAR4 IFNg-/- vs. CAR4 Prf1-/-	-2.813	-10.38 to 4.749	No	ns	0.6524
0	1.992955018	2.8721167
42.84016321	0	12.6432096
7.651380387	12.41925147	9.60003453
8.916600651	37.12805541	0
12.03826957	3.496816659	0
0	2.165737528	16.5128317
55.21040629	0	29.9398811
85.84549326	0	0
105.9767165	0	53.2410044
19.0287558	15.04274595	0
31.91562307	0	0
0	3.368215686	0
3.485832176	6.484636936	0
0	0	0
0	0	8.63406892
17.52706624	9.133576968	0
0	0	13.7154841
21.61068355	0	0
9.397911346	2.684780886	4.80815761
10.24994677	0	17.5216455
3.789958963	4.784449034	0
6.193541683	6.553090895	17.4216173
7.53401629	0
2.954371572	1.103018311
2.647056786	5.482449468
3.270102951	7.745052519
	0
	4.726251415
	0
	3.14322743
	0
	4.618700208
	0
	0
	0
	6.684193901
	4.059889033
	5.680367397
	8.096876186
	3.003292052
	4.127323869
	2.920891296
	6.2443857
	3.809853278
	3.439051286
	8.07865586

## Sheet: Figure 3E
Indirect killing index
CAR4 WT	CAR4 IFNg-/-	CAR4 Prf1-/-
4.287181641	0	40.5476056		Ordinary one-way ANOVA
47.37812465	0	0.33118142		Multiple comparisons
0	7.097451882	37.8735593
0.853980471	0	0		Number of families	1
8.391860057	0	142.567382		Number of comparisons per family	3
1.360158289	0	2.64866308		Alpha	0.05
40.59176429	0.577310091	39.126831
155.9534704	0	3.04963765		Tukey's multiple comparisons test	Mean Diff.	95.00% CI of diff.	Below threshold?	Summary	Adjusted P Value
214.1446999	1.627773563	11.3134276		CAR4 WT vs. CAR4 IFNg-/-	43.15	11.11 to 75.19	Yes	**	0.005
11.36535984	0.839028348	43.8512792		CAR4 WT vs. CAR4 Prf1-/-	-16.2	-52.53 to 20.14	No	ns	0.5424
37.64722335	0	273.810541		CAR4 IFNg-/- vs. CAR4 Prf1-/-	-59.35	-92.54 to -26.15	Yes	***	0.0001
118.4417702	0	17.2327002
117.8104488	1.618374873	42.1440321
0	43.46738014	35.2001266
8.173550597	259.8963879	352.91165
0	20.98089996	34.6341277
3.704938466	3.248606292	214.666812
245.3795835	0	59.8797622
314.7668086	0	27.66922
132.4708956	1.952367611	79.8615066
28.5431337	0	226.395396
63.83124614	10.45105626	0
47.7436307	6.736431372	15.1686704
6.971664353	0	17.6202457
70.33860735	1.577866741	19.090804
74.89795094	0	43.1703446
35.05413247	0	6.67774186
0	17.01248164	41.1464524
36.01780592	32.75875801	12.5936815
37.59164538	0	67.3142065
35.87481371	0	78.8474049
2.842469222	0	142.57799
3.096770841	3.276545447	110.336909
3.767008145	9.267543416
1.969581048	0
1.323528393	0
0	3.872526259
	0
	2.363125708
	15.03783144
	0
	0
	0
	0
	5.545124114
	0
	0
	0
	11.36073479
	8.096876186
	3.003292052
	4.127323869
	1.752534778
	3.12219285
	0
	3.439051286
	2.692885287

## Sheet: Figure 3F
WT and Prf1-/- CAR4 T cells similarly prolong mouse survival
Days after tumor injection	UNT.	CAR4 WT	CAR4 Prf1-/-
19	1				Comparison of Survival Curves				Comparison of Survival Curves				Comparison of Survival Curves
19	1				UNT. vs. CAR4 WT				UNT. vs. CAR4 Prf1-/-				CAR4 WT vs. CAR4 Prf1-/-
20	1				Log-rank (Mantel-Cox) test				Log-rank (Mantel-Cox) test				Log-rank (Mantel-Cox) test
20	1				Chi square	14.57			Chi square	16.14			Chi square	1.125
21	1				df	1			df	1			df	1
21	1				P value	0.0001			P value	<0.0001			P value	0.2888
34		1			P value summary	***			P value summary	****			P value summary	ns
90		0	0		Are the survival curves sig different?	Yes			Are the survival curves sig different?	Yes			Are the survival curves sig different?	No
90		0	0
90		0	0
90		0	0
90		0	0
90		0	0
90		0	0
90			0
90			0
