# Supplementary material for: Tumor-intrinsic sensitivity to the pro-apoptotic effects of IFN-γ is a major determinant of CD4+ CAR T-cell antitumor activity
Source: Nat Cancer. 2023 May 29;4(7):968–83. doi: 10.1038/s43018-023-00570-7 (PMC10368531; doi:10.1038/s43018-023-00570-7)
Supplement: Source Data Fig. 4 — Statistical Source Data for Fig. 4. [file 43018_2023_570_MOESM10_ESM.xlsx]

## Sheet: Figure 4A
IFN-g (pg/mL)
UNT.	CAR4 WT	CAR4 IFNg-/-	CAR8 WT		Ordinary one-way ANOVA
0.65	4.44	0.54	0.31		Multiple comparisons
0.11	1.5	1.13	0.73
0.32	5.43	1.75	0.98		Number of families	1
0.47	51.6	0.27	1.23		Number of comparisons per family	6
0.06	62.03	0.42	0.87		Alpha	0.05
3.31	67.29	1.18
	20.72	3.26			Tukey's multiple comparisons test	Mean Diff.	95.00% CI of diff.	Below threshold?	Summary	Adjusted P Value
	23.02	0.77			UNT. vs. CAR4 WT	-27.78	-48.53 to -7.018	Yes	**	0.0054
	55.31	0.15			UNT. vs. CAR4 IFNg-/-	-0.1991	-20.96 to 20.56	No	ns	>0.9999
	19.87	0.97			UNT. vs. CAR8 WT	-0.004	-24.77 to 24.76	No	ns	>0.9999
	3.34	0.77			CAR4 WT vs. CAR4 IFNg-/-	27.58	10.14 to 45.02	Yes	***	0.0009
					CAR4 WT vs.CAR8 WT	27.77	5.712 to 49.83	Yes	**	0.0094
					CAR4 IFNg-/- vs. CAR8 WT	0.1951	-21.86 to 22.25	No	ns	>0.9999

## Sheet: Figure 4B
geometric mean fluorescence intensity on CD11b-positive cells
H2-Kb				Ordinary one-way ANOVA
UNT.	CAR4 WT	CAR4 IFNg-/-		Multiple comparisons
1.16346341	5.5664807	4.82270649
0.96150606	7.40188556	3.15938517		Number of families	1
0.75759434	5.15436964	3.49045005		Number of comparisons per family	3
1.1174362	10.8433688	1.38196704		Alpha	0.05
1.10457054	8.43720338	6.24978028
1.3389998	7.62473194	2.2591862		Tukey's multiple comparisons test	Mean Diff.	95.00% CI of diff.	Below threshold?	Summary	Adjusted P Value
0.7339742	7.04662727	7.48411189		UNT. vs. CAR4 WT	-5.608	-7.292 to -3.923	Yes	****	<0.0001
0.82245546	2.86094443	2.90220207		UNT. vs. CAR4 IFNg-/-	-2.657	-4.456 to -0.8576	Yes	**	0.0026
0.54997998	3.56005665	2.80221975		CAR4 WT vs. CAR4 IFNg-/-	2.951	1.124 to 4.777	Yes	***	0.001
0.50313029	2.93288521	2.41521396
2.56949934	3.8282801	3.25932127
0.37739039	9.22432735
0.84461672	9.82546329
0.85456656	8.19949422
1.30081672
H2-Db				Ordinary one-way ANOVA
UNT.	CAR4 WT	CAR4 IFNg-/-		Multiple comparisons
1.18744598	3.52037197	2.86370004
0.93898841	4.32475932	1.97108879		Number of families	1
0.79794939	3.28216745	2.37584573		Number of comparisons per family	3
1.07561623	6.50769664	1.14373552		Alpha	0.05
1.12035333	5.38985473	4.55545693
1.2270454	4.21528935	1.68680855		Tukey's multiple comparisons test	Mean Diff.	95.00% CI of diff.	Below threshold?	Summary	Adjusted P Value
0.80226894	4.05213362	4.90939401		UNT. vs. CAR4 WT	-2.864	-3.755 to -1.974	Yes	****	<0.0001
0.85033233	2.1395767	2.47219532		UNT. vs. CAR4 IFNg-/-	-1.616	-2.567 to -0.6648	Yes	***	0.0005
0.72029326	2.54392032	2.27009268		CAR4 WT vs. CAR4 IFNg-/-	1.248	0.2828 to 2.214	Yes	**	0.0087
0.67651127	2.14517914	2.05872181
2.08299903	2.59780053	2.46970535
0.52019643	4.54252993
0.91181676	4.75491931
0.87673087	4.08526809
1.21145237

## Sheet: Figure 4C
geometric mean fluorescence intensity on tumor cells
H2-Kb				Ordinary one-way ANOVA
UNT.	CAR4 WT	CAR4 IFNg-/-		Multiple comparisons
1.00188566	2.62609747	1.91854789
1.09655671	2.61702632	2.07275741		Number of families	1
0.93203329	2.94812324	2.10904201		Number of comparisons per family	3
0.96952434	3.40511091	1.17501621		Alpha	0.05
1.05576923	3.69697756	2.60734207
0.94791153	3.98884421	2.2473732		Tukey's multiple comparisons test	Mean Diff.	95.00% CI of diff.	Below threshold?	Summary	Adjusted P Value
0.98478726	4.63743676	2.70138799		UNT. vs. CAR4 WT	-1.973	-2.556 to -1.389	Yes	****	<0.0001
1.01153198	2.25068041	1.70666236		UNT. vs. CAR4 IFNg-/-	-0.9641	-1.548 to -0.3805	Yes	***	0.0009
0.77207975	2.03929054	1.74396645		CAR4 WT vs. CAR4 IFNg-/-	1.009	0.4126 to 1.605	Yes	***	0.0007
0.78647602	2.26622378	1.47972911
1.72842308	2.22581101	1.84344404
0.71302115
H2-Db				Ordinary one-way ANOVA
UNT.	CAR4 WT	CAR4 IFNg-/-		Multiple comparisons
1.04141642	2.05421469	1.32814744
1.11585861	1.84517225	1.51548902		Number of families	1
0.93933	2.16798811	1.6433218		Number of comparisons per family	3
0.90339497	1.94258511	1.4479089		Alpha	0.05
0.86590291	1.66409576	1.44067571
0.87602475	1.72944867	1.25859808		Tukey's multiple comparisons test	Mean Diff.	95.00% CI of diff.	Below threshold?	Summary	Adjusted P Value
1.50020509	1.68588777	1.38262532		UNT. vs. CAR4 WT	-0.9053	-1.094 to -0.7170	Yes	****	<0.0001
0.75786725	1.98473001			UNT. vs. CAR4 IFNg-/-	-0.431	-0.6394 to -0.2226	Yes	****	<0.0001
0.95066496	1.89190835			CAR4 WT vs. CAR4 IFNg-/-	0.4743	0.2619 to 0.6868	Yes	****	<0.0001
0.96772953	2.08699728
1.08160551

## Sheet: Figure 4F
Coefficient of variation^-1 (Translocation index)
IFN-g injection			Mann Whitney test
Before	After		P value	<0.0001
3.19280785	5.87591022		Exact or approximate P value?	Exact
2.24779367	5.54058123		P value summary	****
2.69038901	5.89036136		Significantly different (P < 0.05)?	Yes
2.85271385	4.34376668		One- or two-tailed P value?	Two-tailed
2.86828437	5.1315502
4.8907483	5.62482892
5.17228423	5.32444665
3.05809862	5.41249394
4.20604725	4.60372422
4.43935137	5.52624154
3.73658438	7.07626628
3.52206495	7.49330464
4.00331738	4.29069156
3.39243916	4.77449438
3.80481521	5.15712953
3.51803266	6.84263653
5.94470933	5.5111836
3.91375631	5.33301055
2.60979981	4.48081058
3.42890531	5.07589894
2.506458	3.28561651
3.11960104	2.96030581
3.14664084	3.05451346
2.66627405	3.15829513
3.00280996	2.63547486
2.4160861	3.11293556
3.65489757	2.86471504
3.61990295	3.51454438
3.3330527	3.40498383
3.51694388	3.20547945
3.01002646	3.01119007
3.19606376	3.41033046
2.35241353	3.7033326
2.20553322	7.09170715
3.09003912	5.29872546
2.79414276	3.63842441
3.70489117	3.16744259
3.49229556	2.8554436
2.90571602	2.96001429
2.72266305	2.96777378
1.73384303	5.7529498
1.4303127	3.5809448
1.8948681	4.18721603
2.39793391	8.1130759
3.10873222	8.58005278
2.82120443	3.56441289
5.07205765	3.56579973
2.80642278	3.65010788
1.4885521	3.57615804
2.86024239	2.81973944
2.76331505	2.17869182
1.94771538	3.20189955
4.30628741	6.86893775
2.10080017	4.7097271
3.4714344	2.9403113
2.28563128	3.59662076
1.98638778	5.05094268
9.58490126	3.56903948
6.20677017	6.10693762
2.00815556	5.85132818

## Sheet: Figure 4I
Coefficient of variation^-1 (Translocation index)
CTRL4	CAR4		Mann Whitney test
2.14874539	4.23600515		P value	<0.0001
3.45168198	3.57730848		Exact or approximate P value?	Exact
3.29818039	7.01610096		P value summary	****
2.55486704	4.37651318		Significantly different (P < 0.05)?	Yes
2.75677285	5.8542878		One- or two-tailed P value?	Two-tailed
3.4688139	5.23069882
3.93875142	6.43439504
3.39551872	3.44983788
3.35592338	3.68887001
3.26654417	3.28967091
4.07501503	5.69877606
3.02331606	5.21473042
2.42545523	4.41328017
2.7561592	4.60771032
2.9006346	6.37961207
1.50972284	3.81452138
4.30802906	5.19759364
4.4881369	3.16399571
2.62729781	3.17834306
2.10915548	3.26652953
2.22382531	4.3287726
2.91132237	5.41448638
3.43768814	2.61571613
2.55780081	3.65251432
2.09965518	3.86890139
2.27287424	3.6349653
2.67568815	2.77458382
2.49980403	2.62581429
2.20790457	5.55546621
1.92572116	4.21890487
1.86531068	3.42598575
1.5529037	3.88792762
2.51226903	2.90277777
2.37957595	3.15332536
2.03405528	3.21793358
2.6785455	3.1303225
2.59347916	4.15953862
2.86311097	3.08018698
2.24672798	3.4579357
2.3510462	2.90447967
