# Supplementary material for: Tumor-intrinsic sensitivity to the pro-apoptotic effects of IFN-γ is a major determinant of CD4+ CAR T-cell antitumor activity
Source: Nat Cancer. 2023 May 29;4(7):968–83. doi: 10.1038/s43018-023-00570-7 (PMC10368531; doi:10.1038/s43018-023-00570-7)
Supplement: Source Data Fig. 5 — Statistical Source Data for Fig. 5. [file 43018_2023_570_MOESM11_ESM.xlsx]

## Sheet: Figure 5B
Number of apoptotic events/hr/mm^3
Direct	Indirect		Mann Whitney test
1583.585841	1583.585841		P value	0.0117
0	0		Exact or approximate P value?	Exact
0	2703.25972		P value summary	*
0	3838.070083		Significantly different (P < 0.05)?	Yes
0	3813.09015		One- or two-tailed P value?	Two-tailed
0	0
3496.223278	3379.682502
1243.375252	3605.78823
1554.99607	4509.488604
0	1331.049404
8164.244778	14468.85602
1022.699115	3954.436576
1492.755924	5971.023697
2294.106994	12617.58847
4398.798342	23460.25782
0	25946.00036
11473.08342	17847.01866
0	4739.327553
8409.186296	10511.48287
3668.507365	3668.507365
25183.82175	10073.5287
2034.422262	4068.844524
7593.839543	18984.59886
0	4089.699293
3236.407251	3236.407251
7317.142059	21951.42618
10975.56381	16463.34572
50354.4348	70496.20871
24224.84669	14534.90802
21942.85457	35108.56732
3192.263842	6384.527685
3396.736534	6793.473069
53831.37938	60852.86365
59808.5781	45454.51936
54672.17044	52068.73375
30341.01449	42477.42029
12803.08796	21948.15079
14490.00525	68827.52492
2178.146603	4356.293206
2868.304578	5736.609155
7895.051086	7895.051086
15929.31272	13938.14863
6635.022035	8846.696047
5975.853072	11951.70614
1128.132913	5640.664566
2060.91311	1030.456555
1868.450264	1868.450264
3413.258537	0
9105.664406	14569.06305
6603.541106	16508.85276
7945.134713	10593.51295
5321.531666	9312.680416

## Sheet: Figure 5C
% apoptotic events
Direct	Indirect		Mann Whitney test
50	50		P value	<0.0001
0	100		Exact or approximate P value?	Exact
0	100		P value summary	****
0	100		Significantly different (P < 0.05)?	Yes
50	50		One- or two-tailed P value?	Two-tailed
25	75
25	75
0	100
35.2941176	64.7058824
20	80
20	80
15.3846154	84.6153846
15.7894737	84.2105263
0	100
39.1304348	60.8695652
0	100
44.4444444	55.5555556
50	50
71.4285714	28.5714286
33.3333333	66.6666667
28.5714286	71.4285714
0	100
50	50
25	75
40	60
41.6666667	58.3333333
62.5	37.5
38.4615385	61.5384615
33.3333333	66.6666667
33.3333333	66.6666667
46.9387755	53.0612245
56.8181818	43.1818182
51.4285714	48.5714286
51.2195122	48.7804878
41.6666667	58.3333333
36.8421053	63.1578947
17.3913043	82.6086957
33.3333333	66.6666667
33.3333333	66.6666667
50	50
53.3333333	46.6666667
42.8571429	57.1428571
33.3333333	66.6666667
16.6666667	83.3333333
66.6666667	33.3333333
50	50
100	0
38.4615385	61.5384615
28.5714286	71.4285714
42.8571429	57.1428571
36.3636364	63.6363636

## Sheet: Figure 5D
% tumor cells (bone marrow 3 days after CAR4 T cell transfer)
UNT.	CAR4 WT		Mann Whitney test
44.5	5.28		P value	0.0008
44.3	2.51		Exact or approximate P value?	Exact
28.1	2.43		P value summary	***
4.27	2.32		Significantly different (P < 0.05)?	Yes
13.2	0.99		One- or two-tailed P value?	Two-tailed
8.3	0.62
	0.89
	0.47
	0.81

## Sheet: Figure 5E
Apoptosis in tumor cells (fold change to untreated)
hours post IFN-g treatment	Apoptosis in tumor cells
9	0.92066806	0.95824635	0.91440501	1.022271715	0.972160356	0.925389755
12	1.08584687	1.07888631	1.07888631	1.201405152	1.169789227	1.190866511
15	1.30434783	1.17391304	1.2	1.394923858	1.224365482	1.340101523
18	1.44755245	1.40559441	1.53846154	1.634168157	1.54293381	1.532200358
21	1.51363636	1.56136364	1.52045455	1.71006813	1.591975776	1.626040878
24	1.35505618	1.30786517	1.42247191	1.927480916	1.835877863	2.13740458

## Sheet: Figure 5H
% tumor cells (relative to untreated)
WT hosts			IFN-g-R1-/- hosts
UNT.	IFN-g		UNT.	IFN-g
97.70992366	64.6609789		80.07518797	84.02255639
77.59317467	82.98158958		99.53007519	102.6315789
121.2393354	68.07364167		120.3947368	69.36090226
103.4575662	80.28738213		134.7721823	50.46992481
114.6718147	82.47104247		57.55395683	31.558753
94.51737452	100.7722008		155.8752998	17.55395683
90.81081081	86.40926641		51.79856115	53.71702638
	91.96911197			35.73141487
				62.82973621
Mann Whitney test			Mann Whitney test
P value	0.0401		P value	0.0418
Exact or approximate P value?	Exact		Exact or approximate P value?	Exact
P value summary	*		P value summary	*
Significantly different (P < 0.05)?	Yes		Significantly different (P < 0.05)?	Yes
One- or two-tailed P value?	Two-tailed		One- or two-tailed P value?	Two-tailed

## Sheet: Figure 5J
Tumor cells (fold change to untreated)
Bone marrow
Pro-B tumors IFN-g-R1+/+		Pro-B tumors IFN-g-R1-/-			Pro-B tumors IFN-g-R1+/+			Pro-B tumors IFN-g-R1-/-
UNT.	CAR4 WT	UNT.	CAR4 WT
0.96727623	1.07410972	1.12749762	1.15318744		UNT.			UNT.
1.21847931	0.73628489	0.97335871	1.35299715		vs.			vs.
0.81424447	0.82868142	0.89914367	0.867745		CAR4 WT			CAR4 WT
0.77922078	0.65543792	1.08909091	0.74215033
1.43599258	0.62560297	0.82181818	1.23636364		Unpaired t test			Unpaired t test
0.78478664	0.57217069	1.08909091	0.85454545		P value	0.0497		P value	0.2421
0.672754947	0.4742115	1.119351101	0.96909091		P value summary	*		P value summary	ns
1.327245053	0.94953618	0.880648899	1.24909091		Significantly different (P < 0.05)?	Yes		Significantly different (P < 0.05)?	No
	0.651445967		1.179606025		One- or two-tailed P value?	Two-tailed		One- or two-tailed P value?	Two-tailed
	0.864535769		1.16801854
	1.01065449		1.320973349
Spleen
Pro-B tumors IFN-g-R1+/+		Pro-B tumors IFN-g-R1-/-			Pro-B tumors IFN-g-R1+/+			Pro-B tumors IFN-g-R1-/-
UNT.	CAR4 WT	UNT.	CAR4 WT
0.93501805	1.12274368	1.07256991	1.02663116		UNT.			UNT.
1.08303249	0.88808664	0.90279627	1.13848202		vs.			vs.
0.98194946	0.84476534	1.02463382	1.0286285		CAR4 WT			CAR4 WT
0.90397045	1	1.0777998	1.01864181
1.12650046	0.4976916	0.94995045	1.13875124		Unpaired t test			Unpaired t test
0.96952909	0.64358264	0.97224975	1.01536174		P value	0.0059		P value	0.0125
0.742537313	0.49492151	1.081494058	1.08820614		P value summary	**		P value summary	*
1.257462687	0.710988	0.918505942	1.06144698		Significantly different (P < 0.05)?	Yes		Significantly different (P < 0.05)?	Yes
	0.421641791		1.217317487		One- or two-tailed P value?	Two-tailed		One- or two-tailed P value?	Two-tailed
	0.34141791		1.288624788
	0.496268657		1.224108659
Blood
Pro-B tumors IFN-g-R1+/+		Pro-B tumors IFN-g-R1-/-			Pro-B tumors IFN-g-R1+/+			Pro-B tumors IFN-g-R1-/-
UNT.	CAR4 WT	UNT.	CAR4 WT
0.97452229	0.33057325	1.10769231	1.20683761		UNT.			UNT.
1.03184713	0.2111465	0.8957265	0.88205128		vs.			vs.
0.99363057	0.57898089	0.9965812	0.80854701		CAR4 WT			CAR4 WT
0.79914268	0.29522293	1.09756098	0.70769231
0.99938763	0.57685242	1.03156385	1.01865136		Unpaired t test			Unpaired t test
1.20146969	0.47948561	0.87087518	0.83500717		P value	0.0006		P value	0.4405
0.590643275	0.3637477	1.069016153	0.95408895		P value summary	***		P value summary	ns
1.409356725	1.1279853	0.930983847	0.94117647		Significantly different (P < 0.05)?	Yes		Significantly different (P < 0.05)?	No
	0.224561404		1.15712188		One- or two-tailed P value?	Two-tailed		One- or two-tailed P value?	Two-tailed
	0.50994152		0.947136564
	0.742690058		1.027900147
