# Supplementary material for: Tumor-intrinsic sensitivity to the pro-apoptotic effects of IFN-γ is a major determinant of CD4+ CAR T-cell antitumor activity
Source: Nat Cancer. 2023 May 29;4(7):968–83. doi: 10.1038/s43018-023-00570-7 (PMC10368531; doi:10.1038/s43018-023-00570-7)
Supplement: Source Data Fig. 6 — Statistical Source Data for Fig. 6. [file 43018_2023_570_MOESM12_ESM.xlsx]

## Sheet: Figure 6A
Cell death (fold change to untreated)
Experiment #1
IFN-g (ng/mL)	CFP+		mTom+		GFP+		YFP+
0	0.991735537	1.008264463	0.995305164	1.004694836	0.996254682	1.003745318	1.020833333	0.979166667
0.005	1.022727273	1.008264463	1.028169014	1.051643192	1.018726592	1.003745318	0.996212121	1.070075758
0.05	1.090909091	1.095041322	1.272300469	1.319248826	1.146067416	1.146067416	1.070075758	1.125
0.5	1.05785124	1.159090909	1.525821596	1.521126761	1.438202247	1.438202247	1.234848485	1.34280303
5	1.092975207	1.002066116	1.55399061	1.460093897	1.400749064	1.415730337	1.46969697	1.607954545
50	1.078512397	1.033057851	1.469483568	1.403755869	1.34082397		1.232954545	1.388257576
Experiment #2
IFN-g (ng/mL)	CFP+ (2)						mTom+						YFP+						CD45.1+
0	0.957300801	0.996187571	1.046511628	1.007604563	0.977186312	1.015209125	1.052267003	0.993702771	0.954030227	0.974358974	0.980769231	1.044871795	1.025735294	0.981617647	0.992647059	1.022368421	0.943421053	1.034210526	0.979480164	1.020519836	0.970588235	1.007352941	1.022058824
0.005	1.131147541	1.166603126	1.08425467	0.97338403	0.988593156	1.011406844	1.006926952	0.950251889	0.988035264	0.961538462	0.948717949	0.967948718	1.125	1.093014706	1.169117647	0.990789474	1.040131579	1.0125	0.998632011	1.017783858	0.948529412	0.948529412	0.955882353
0.05	1.235226839	1.258101411	1.280975982	0.992395437	1.011406844	1.08365019	1.131612091	1.08627204	1.152392947	1.211538462	1.102564103	1.108974359	1.147058824	1.235294118	1.224264706	0.951315789	1.032236842	1.059868421	1.023255814	1.023255814	1.029411765	1.051470588	1
0.5	2.070148685	2.127335112	2.08158597	1.300380228	1.395437262	1.368821293	1.244962217	1.335642317	1.250629723	1.525641026	1.506410256	1.448717949	1.488970588	1.5	1.5	1.099342105	1.168421053	1.316447368	1.088919289	1.07250342	1.272058824	1.213235294	1.205882353
5	2.687762104	2.687762104	2.687762104	1.908745247	1.996197719	2.060836502	1.619017632	1.282745592	1.350755668	1.679487179	1.538461538	1.570512821	1.886029412	1.930147059	1.908088235	1.2	1.207894737	1.409210526	0.97127223	1.094391245	1.272058824	1.242647059	1.286764706
50	2.836446817	2.80213496	2.825009531	1.996197719	1.980988593	1.988593156		1.273299748	1.275188917	1.487179487	1.743589744	1.621794872	2.040441176	2.139705882	2.084558824	1.221710526	1.271052632	1.271052632	0.771545828	1.020519836	1.316176471	1.286764706	1.279411765

## Sheet: Figure 6B
geometric mean fluorescence intensity (fold change to untreated)
Experiment #1
H2-Kb
IFN-g (ng/mL)	CFP+		mTom+		GFP+		YFP+
0	1.075932348	0.924067652	1.046799891	0.953200109	0.942653104	1.057346896	1.008309059	0.991690941
0.005	1.331922199	1.196991113	1.171893091	1.113669965	1.055766434	1.059386637	1.057557022	0.999681454
0.05	1.465446748	1.460330812	1.413162803	1.406867173	1.452007547	1.453966238	1.336749066	1.192305773
0.5	1.503064735	1.136399677	1.529782096	1.487529614	1.707659611	1.664167646	1.533971193	1.527715412
5	1.44412805	1.844108745	1.511994524	1.477086095	1.603173531	1.606167853	1.497963993	1.529212194
50	1.345794521	1.476175045	1.00454232	1.119731481	1.283330407		1.27177338	1.138037834
PD-L1
IFN-g (ng/mL)	CFP+		mTom+		GFP+		YFP+
0	1.002514669	0.997485331	1.031489362	0.968510638	0.963636364	1.036363636	1.01511335	0.98488665
0.005	1.136630344	1.071248952	1.092765957	1.075744681	1.002020202	0.98989899	0.997481108	0.95465995
0.05	1.668063705	1.691533948	1.392340426	1.409361702	1.208080808	1.185858586	1.158690176	1.188916877
0.5	2.970662196	2.957250629	2.359148936	2.311489362	1.981818182	2.018181818	2.04534005	2.089420655
5	3.103101425	3.215423303	2.350638298	2.29106383	2.143434343	2.143434343	2.629722922	2.64231738
50	3.066219614	3.151718357	1.940425532	2.120851064	2.119191919		2.481108312	2.573047859
Experiment #2
H2-Kb
IFN-g (ng/mL)	CFP+ (2)						mTom+						YFP+						CD45.1+
0	0.99506016	0.988484677	1.016455163	1.065661725	0.979879554	0.954458721	1.032849285	0.993229186	0.973921529	1.057046408	1.004243923	0.938709669	1.13904666	0.912138301	0.948815039	1.031268689	0.956148827	1.012582484	1.070587445	0.929412555	1.004741198	1.007725757	0.987533045
0.005	1.12528632	1.368490338	1.215635038	1.038364292	1.015287894	1.041807353	1.083778154	1.149700009	1.094547098	1.135734726	1.117374118	1.130488838	1.209442766	1.231913394	1.191611279	1.018816287	1.127411164	0.989826569	1.451250996	1.311218173	1.08042988	1.145138492	1.170562275
0.05	1.435523735	1.351789993	1.403742233	1.20574965	1.247586791	1.273149552	1.323717157	1.365665996	1.169846957	1.269504867	1.29835725	1.342947297	1.497146694	1.554212823	1.39979859	1.368096781	1.300533505	1.22925022	1.970104706	1.879238366	1.558173009	1.527556999	1.490680536
0.5	1.675844808	1.910459231	1.704116424	1.499066957	1.567633819	1.410651238	1.414151855	1.198950294	1.381261854	1.22491482	1.403275008	1.500323934	1.926821081	1.829472978	1.819402484	1.817371531	1.609694662	1.586923542	1.9464284	1.941389867	1.713434833	1.765395945	1.807749496
5	1.768553196	1.770942486	2.058540888	1.838920789	1.895555209	1.549488096	0.596559297	1.206117769	1.140747561	1.510815709	1.586881084	1.563274588	2.047667002	2.017455522	1.863041289	2.189433281	1.940876855	1.989150817	1.635776462	1.748649193	1.878550234	1.94868414	1.710217206
50	1.771998907	1.829860197	1.858482307	1.78385283	1.625734826	1.816659161		1.224672821	1.315217848	1.676061178	0.798901511	1.550159868	2.000671366	1.879825445	1.92346425	2.159024486	2.077934364	2.179297016	0.84766356	1.238788065	1.969084023	1.795442235	1.843991497
PD-L1
IFN-g (ng/mL)	CFP+ (2)						mTom+						YFP+						CD45.1+
0	1.014001245	0.995955196	0.990043559	0.956411556	0.994424734	1.04916371	0.990721649	1.001718213	1.007560137	1.012669683	0.992307692	0.995022624	1.010472686	1.000707614	0.9888197	1.002708559	0.983206934	1.014084507	1.005976096	0.994023904	0.964673913	1.067934783	0.967391304
0.005	1.033291848	1.053204729	1.053827007	1.073492144	0.98073999	1.073492144	1.038487973	1.060137457	1.082817869	1.030316742	1.014027149	1.004524887	1.035309935	1.01068497	1.00559015	0.992957746	1.009209101	1.040086674	1.033864542	1.029880478	1.144021739	1.176630435	1.195652174
0.05	1.245177349	1.249844431	1.249222153	1.068930563	1.062848454	1.075012671	1.333676976	1.412027491	1.43024055	1.129411765	1.10361991	1.102262443	1.187093122	1.179026323	1.154401359	1.056338028	1.08071506	1.067713976	1.320717131	1.304780876	1.078804348	1.070652174	1.076086957
0.5	2.695084007	2.634411948	2.579962663	1.867207299	1.806386214	1.739483021	2.602749141	2.601718213	2.636426117	1.991402715	2.037556561	1.977828054	2.344254175	2.297551656	2.202448344	1.987540628	1.922535211	1.948537378	1.721115538	1.657370518	1.486413043	1.538043478	1.551630435
5	3.778158058	3.76509023	3.982887368	2.727825646	2.879878358	2.633552965	2.268041237	2.647079038	2.626116838	2.600904977	2.537104072	2.443438914	3.811137843	3.818992358	3.689923578	3.138136511	3.069880823	3.066630553	1.53187251	1.613545817	1.703804348	1.706521739	1.654891304
50	3.859676416	3.8434972	3.904791537	2.755195134	2.80993411	2.750633553		2.697938144	2.717182131	2.560180995	2.569683258	2.465158371	3.803707897	3.813685253	3.732380413	3.159263272	3.13163597	3.102383532		1.601593625	1.703804348	1.701086957	1.663043478

## Sheet: Figure 6D
Pie charts showing the distribution of individual colored pro-B tumors in the bone marrow two days after injection of CAR4 T cells
Experiment #1
	GFP+	YFP+	CFP+	mTom+
UNT.	61.50842	24.1579	8.040842	6.292833
	80.49055	8.280043	7.877665	3.351744
	69.28931	16.46479	9.936756	4.309144
	71.11833	17.57981	7.115035	4.186826
CAR4 WT	39.70908	21.98512	31.62665	6.679145
	44.20056	9.768377	43.38326	2.647805
	46.96653	9.15735	40.22547	3.650651
	47.62266	14.40477	32.12624	5.846339
CAR4 IFNg-/-	63.02046	25.77706	7.468326	3.734163
	59.29531	20.75336	14.47689	5.474453
	50.82326	24.28389	19.0139	5.878949
	40.51183	25.72601	29.30744	4.45473
Experiment #2
	CD45.1+	YFP+	CFP+ (2)	mTom+
UNT.	8.089368259	67.33436055	14.48382126	10.09244992
	9.6875	53.02083333	22.8125	14.47916667
	9.082125604	61.73913043	16.52173913	12.65700483
	9.018567639	65.91511936	14.9867374	10.0795756
CAR4 WT	11.12582781	51.39072848	21.32450331	16.1589404
	13.9693356	58.43270869	16.18398637	11.41396934
	18.34170854	53.01507538	18.96984925	9.673366834
	14.49275362	54.20289855	17.48792271	13.81642512
CAR4 IFNg-/-	9.20671685	61.37811233	19.51360741	9.901563405
	8.781484003	66.84819605	14.97617427	9.394145677
	7.649769585	67.00460829	16.68202765	8.66359447
	8.405341712	65.67164179	14.37549097	11.54752553

## Sheet: Figure 6E
Tumor cellular composition (fold change relative to untreated mice)
Experiment #1
	GFP+				YFP+				CFP+				mTom+
UNT	0.92347	1.231009	0.955191	0.89033	1.549352	0.540943	0.969578	0.940127	1.033455	1.031373	1.172656	0.762515	1.467298	0.796107	0.922569	0.814026
CAR4 WT	0.221653	0.399669	0.349134	0.355565	0.524222	0.377309	0.290787	0.459424	1.511258	3.358122	2.559802	2.053368	0.579013	0.371828	0.421461	0.677911
CAR4 IFNg-/-	1.006112	0.662421	0.496478	0.380686	1.757927	0.990386	1.013348	1.032666	1.020681	1.384493	1.590051	2.35757	0.925853	0.949813	0.891911	0.650115
	Column B	CAR4 WT			Column B	CAR4 WT			Column B	CAR4 WT			Column B	CAR4 WT
	vs.	vs.			vs.	vs.			vs.	vs.			vs.	vs.
	Column A	UNT			Column A	UNT			Column A	UNT			Column A	UNT
	Mann Whitney test				Mann Whitney test				Mann Whitney test				Mann Whitney test
	P value	0.0286			P value	0.0286			P value	0.0286			P value	0.0286
	Exact or approximate P value?	Exact			Exact or approximate P value?	Exact			Exact or approximate P value?	Exact			Exact or approximate P value?	Exact
	P value summary	*			P value summary	*			P value summary	*			P value summary	*
	Significantly different (P < 0.05)?	Yes			Significantly different (P < 0.05)?	Yes			Significantly different (P < 0.05)?	Yes			Significantly different (P < 0.05)?	Yes
	One- or two-tailed P value?	Two-tailed			One- or two-tailed P value?	Two-tailed			One- or two-tailed P value?	Two-tailed			One- or two-tailed P value?	Two-tailed
	Column C	CAR4 IFNg-/-			Column C	CAR4 IFNg-/-			Column C	CAR4 IFNg-/-			Column C	CAR4 IFNg-/-
	vs.	vs.			vs.	vs.			vs.	vs.			vs.	vs.
	Column B	CAR4 WT			Column B	CAR4 WT			Column B	CAR4 WT			Column B	CAR4 WT
	Mann Whitney test				Mann Whitney test				Mann Whitney test				Mann Whitney test
	P value	0.0571			P value	0.0286			P value	0.2			P value	0.0571
	Exact or approximate P value?	Exact			Exact or approximate P value?	Exact			Exact or approximate P value?	Exact			Exact or approximate P value?	Exact
	P value summary	ns			P value summary	*			P value summary	ns			P value summary	ns
	Significantly different (P < 0.05)?	No			Significantly different (P < 0.05)?	Yes			Significantly different (P < 0.05)?	No			Significantly different (P < 0.05)?	No
	One- or two-tailed P value?	Two-tailed			One- or two-tailed P value?	Two-tailed			One- or two-tailed P value?	Two-tailed			One- or two-tailed P value?	Two-tailed
Experiment #2
	CD45.1+				YFP+				CFP+ (2)				mTom+
UNT	0.981308411	0.869158879	0.878504673	1.271028037	1.159151194	0.675066313	0.847480106	1.318302387	0.935323383	1.089552239	0.850746269	1.124378109	0.94755877	1.005424955	0.94755877	1.099457505
CAR4 WT	0.785046729	0.76635514	1.364485981	1.401869159	0.514588859	0.454907162	0.559681698	0.74403183	0.800995025	0.472636816	0.751243781	0.900497512	0.882459313	0.484629295	0.556962025	1.034358047
CAR4 IFNg-/-	1.485981308	1.205607477	0.775700935	1	1.405835544	1.302387268	0.964190981	1.108753316	1.676616915	1.094527363	0.900497512	0.910447761	1.236889693	0.998191682	0.679927667	1.063291139
	Column B	CAR4 WT			Column B	CAR4 WT			Column B	CAR4 WT			Column B	CAR4 WT
	vs.	vs.			vs.	vs.			vs.	vs.			vs.	vs.
	Column A	UNT			Column A	UNT			Column A	UNT			Column A	UNT
	Mann Whitney test				Mann Whitney test				Mann Whitney test				Mann Whitney test
	P value	>0.9999			P value	0.0571			P value	0.0571			P value	0.1714
	Exact or approximate P value?	Exact			Exact or approximate P value?	Exact			Exact or approximate P value?	Exact			Exact or approximate P value?	Exact
	P value summary	ns			P value summary	ns			P value summary	ns			P value summary	ns
	Significantly different (P < 0.05)?	No			Significantly different (P < 0.05)?	No			Significantly different (P < 0.05)?	No			Significantly different (P < 0.05)?	No
	One- or two-tailed P value?	Two-tailed			One- or two-tailed P value?	Two-tailed			One- or two-tailed P value?	Two-tailed			One- or two-tailed P value?	Two-tailed
	Column C	CAR4 IFNg-/-			Column C	CAR4 IFNg-/-			Column C	CAR4 IFNg-/-			Column C	CAR4 IFNg-/-
	vs.	vs.			vs.	vs.			vs.	vs.			vs.	vs.
	Column B	CAR4 WT			Column B	CAR4 WT			Column B	CAR4 WT			Column B	CAR4 WT
	Mann Whitney test				Mann Whitney test				Mann Whitney test				Mann Whitney test
	P value	0.8857			P value	0.0286			P value	0.0571			P value	0.2
	Exact or approximate P value?	Exact			Exact or approximate P value?	Exact			Exact or approximate P value?	Exact			Exact or approximate P value?	Exact
	P value summary	ns			P value summary	*			P value summary	ns			P value summary	ns
	Significantly different (P < 0.05)?	No			Significantly different (P < 0.05)?	Yes			Significantly different (P < 0.05)?	No			Significantly different (P < 0.05)?	No
	One- or two-tailed P value?	Two-tailed			One- or two-tailed P value?	Two-tailed			One- or two-tailed P value?	Two-tailed			One- or two-tailed P value?	Two-tailed
