# Supplementary material for: Tumor-intrinsic sensitivity to the pro-apoptotic effects of IFN-γ is a major determinant of CD4+ CAR T-cell antitumor activity
Source: Nat Cancer. 2023 May 29;4(7):968–83. doi: 10.1038/s43018-023-00570-7 (PMC10368531; doi:10.1038/s43018-023-00570-7)
Supplement: Source Data Fig. 7 — Statistical Source Data for Fig. 7. [file 43018_2023_570_MOESM13_ESM.xlsx]

## Sheet: Figure 7A
Distribution of the CAR4:CAR8 T cell ratios in the blood of treated patients
CAR4:CAR8
0.565292
0.666
0.318379
0.841418
0.986547
0.410839
0.913215
0.743409
0.722807
1.10084
0.391367
0.154386
0.548077
0.934132
1.220874
0.865878
0.935039
0.678571
0.273356
0.759563
0.20229
0.5781
0.481089
0.686411
1.125641
0.215442
0.14386
0.422059
1.226107
1.059081
0.88998
2.205128
1.59944
3.29148
1.993789
1.480114
22.02326
7.6
2.971193
7.394737
5.311258
9.989011
13.36232
1.311321
2.196141
1.622995
16.89091
4.005208
26.52778
9.322917
6.100719
2.469751
6.29927
1.505319
2.003226
2
1.888889
7.108333
3.765854
2.944
13.95455
2.908
2.662338

## Sheet: Figure 7B
Serum concentration of IFN-g (expressed as a fold change relative to the baseline concentration measured at day 0)
Low CAR4:CAR8	High CAR4:CAR8		Mann Whitney test
98.44341	26.74813		P value	0.0274
9.625	0.565421		Exact or approximate P value?	Exact
2.737255	22.11111		P value summary	*
2.303571	17.75776		Significantly different (P < 0.05)?	Yes
367.4902	123.4444		One- or two-tailed P value?	Two-tailed
2.530032	3.131148
77.76712	555.9358
0.609865	28.54545
1.795082	35.06811
0	2.711911
0	9.040161
5.289855	1049.74
2.055085	2.512658
1.63964	46.98561
2.338983	12.29114
4.186916	2.569024
69.67164	8.217877
0.252841	9.07874
0	15.93333
3.474708	108.458
13.96241	1.31681
1.154867	0.395349
3.601695	7.215962
1.487805	0
0	4.33871
20.13527	19.85938
0.930864	1.625
0.684533	4.546296
0	0
0	1.513514
2.157895	2.831776
	0

## Sheet: Figure 7C
Kaplan-Meier curves showing one-year estimates of PFS and OS for patients displaying high CAR4:CAR8 ratios or low CAR4:CAR8 ratios as a function of IFN-g induction
PFS - patients with high CAR4:CAR8 ratios				PFS - patients with low CAR4:CAR8 ratios				OS - patients with high CAR4:CAR8 ratios				OS - patients with low CAR4:CAR8 ratios
Days	Low IFN-g	High IFN-g		Days	Low IFN-g	High IFN-g		Days	Low IFN-g	High IFN-g		Days	Low IFN-g	High IFN-g
30	1			15	1			181	1			55	1
23	1			84	1			186	1			563	0
28	1			557	0			102	1			557	1
31	1			91	1			244	1			216	1
804	0			563	0			804	0			563	0
96	1			87	1			540	1			328	1
89	1			873	0			980	0			873	0
435	0			568	0			435	0			568	0
39	1			347	1			332	1			756	0
9	1			31	1			75	1			340	0
112	1			9	1			528	0			105	1
9	1			94	1			66	1			556	0
756	0			28	0			756	0			28	1
99	1			205	1			294	1			308	1
7	1			674	0			501	0			674	1
54	1			15		1		103	1			122		1
756		0		132		1		756		0		706		0
601		0		555		0		601		0		555		0
628		0		771		0		628		1		771		0
405		0		6		1		405		0		18		1
8		1		7		1		8		1		29		1
704		0		44		1		704		0		148		1
11		1		513		0		81		1		513		0
722		0		553		0		722		0		553		0
909		0		52		1		909		0		62		1
238		1		755		0		724		0		755		0
478		0		7		1		478		0		104		1
556		0		26		1		556		0		79		1
189		1		65		1		724		0		188		1
275		1		226		0		777		0		226		1
56		1		721		0		432		0		721		0
8		1						599		0
Comparison of Survival Curves				Comparison of Survival Curves				Comparison of Survival Curves				Comparison of Survival Curves
Log-rank (Mantel-Cox) test				Log-rank (Mantel-Cox) test				Log-rank (Mantel-Cox) test				Log-rank (Mantel-Cox) test
Chi square	5.784			Chi square	0.02062			Chi square	6.264			Chi square	0.2851
df	1			df	1			df	1			df	1
P value	0.0162			P value	0.8858			P value	0.0123			P value	0.5934
P value summary	*			P value summary	ns			P value summary	*			P value summary	ns
Are the survival curves sig different?	Yes			Are the survival curves sig different?	No			Are the survival curves sig different?	Yes			Are the survival curves sig different?	No
