# Supplementary material for: Tumor-intrinsic sensitivity to the pro-apoptotic effects of IFN-γ is a major determinant of CD4+ CAR T-cell antitumor activity
Source: Nat Cancer. 2023 May 29;4(7):968–83. doi: 10.1038/s43018-023-00570-7 (PMC10368531; doi:10.1038/s43018-023-00570-7)
Supplement: Source Data Extended Data Fig. 1 — Statistical Source Data for Extended Data Fig. 1. [file 43018_2023_570_MOESM14_ESM.xlsx]

## Sheet: Extended Data Figure 1C
Percentage of effector/effector memory, central memory and naive T cells in WT and IFN-g-/- CAR4 T cells
	naive (CD44- CD62L+)			central memory (CD44+ CD62L+)			effector/effector memory(CD44+ CD62L-)
CAR4 WT	0.5	0.03	2.2	49.3	25.1	56.2	49.2	74.2	33.7
CAR4 IFNg-/-	1.23	0.00216	1.61	54.7	46	74.6	40.2	53.6	18.8
2-way ANOVA
Multiple comparisons
Compare each cell mean with the other cell mean in that column
Number of families	1
Number of comparisons per family	3
Alpha	0.05
Šídák's multiple comparisons test	Mean Diff.	95.00% CI of diff.	Below threshold?	Summary	Adjusted P Value
CAR4 WT - CAR4 IFNg-/-
naive (CD44- CD62L+)	-0.03739	-32.15 to 32.08	No	ns	>0.9999
central memory (CD44+ CD62L+)	-14.9	-47.01 to 17.21	No	ns	0.5308
effector (CD44+ CD62L-)	14.83	-17.28 to 46.95	No	ns	0.5343

## Sheet: Extended Data Figure 1D
Percentage of TIGIT, PD-1, LAG-3 and Tim-3 positive cells
TIGIT	WT CTRL4			IFNg-/- CTRL4			WT CAR4			IFNg-/- CAR4				PD-1	WT CTRL4			IFNg-/- CTRL4			WT CAR4			IFNg-/- CAR4				LAG-3	WT CTRL4			IFNg-/- CTRL4			WT CAR4			IFNg-/- CAR4				Tim-3	WT CTRL4			IFNg-/- CTRL4			WT CAR4
alone	3.59	2.27	2.09		1.87	1.51	5.25	5.97	5.76	4.62	3.63	3.67		alone	17.1	16.1	17.4	9.23	10.2	10.3	30.9	31.6	31.3	19.4	18.7	18.7		alone	16.6	15.3	16.8	8.08	8.87	8.9	24.6	25.3	25.6	16.6	16.2	16		alone	0.098	0.068	0.083	0.097	0.079	0.062	0.51
tumors	2.19	2.15	1.92	1.53	1.7	1.84	17.4	17.4	16.5	13	13.9	13.7		tumors	14.9	16.3		9.1	10		67.6	67.8	66.3	60.3	60.8	59.8		tumors	14.7	15.2		7.93	8.62		65.1	64.9	63.9	53.2	53.8	53.7		tumors	0.058	0.13	0.093	0.12	0.14	0.19	15.5
[truncated: 5 more columns]

## Sheet: Extended Data Figure 1E
Percentage of CD62L expressing cells in WT and IFN-g-/- CAR4 T cells
WT CAR4	IFNg-/- CAR4
21.3	12.1
23.4	34
20.2	19
21.3	21.8
Column B	IFNg-/- CAR4
vs.	vs.
Column A	WT CAR4
Mann Whitney test
P value	0.8571
Exact or approximate P value?	Exact
P value summary	ns
Significantly different (P < 0.05)?	No
One- or two-tailed P value?	Two-tailed

## Sheet: Extended Data Figure 1F
Percentage of TIGIT, PD-1, LAG-3 and Tim-3 positive cells in WT and IFN-g-/- CAR4 T cells
	CAR4 WT				CAR4 IFNg-/-
TIGIT	81.8	83.6	82	83.5	88.2	83.3	81.9	81.1
PD-1	94.1	96.8	93.1	94.1	97.5	97.3	96.5	96
LAG-3	85.4	87.7	82.3	82.9	93.5	90.7	89.6	89.9
Tim-3	21.7	12.2	29	19.3	16.4	8.73	17.2	12.8
2-way ANOVA
Multiple comparisons
Compare each cell mean with the other cell mean in that row
Number of families	1
Number of comparisons per family	4
Alpha	0.05
Šídák's multiple comparisons test	Mean Diff.	95.00% CI of diff.	Below threshold?	Summary	Adjusted P Value
CAR4 WT - CAR4 IFNg-/-
TIGIT	-0.9	-7.154 to 5.354	No	ns	0.9921
PD-1	-2.3	-8.554 to 3.954	No	ns	0.801
LAG-3	-6.35	-12.60 to -0.09561	Yes	*	0.0456
Tim-3	6.768	0.5131 to 13.02	Yes	*	0.0302
