# Supplementary material for: Tumor-intrinsic sensitivity to the pro-apoptotic effects of IFN-γ is a major determinant of CD4+ CAR T-cell antitumor activity
Source: Nat Cancer. 2023 May 29;4(7):968–83. doi: 10.1038/s43018-023-00570-7 (PMC10368531; doi:10.1038/s43018-023-00570-7)
Supplement: Source Data Extended Data Fig. 4 — Statistical Source Data for Extended Data Fig. 4. [file 43018_2023_570_MOESM15_ESM.xlsx]

## Sheet: Extended Data Figure 4A
In vitro quantification of CAR4 T cell cytotoxic activity - %Live/Dead+ tumors
Experiment #1						Experiment #2
-	WT CAR4	WT CAR4 + TRAIL neutralization	WT CAR4 + FasL neutralization			-	WT CAR4	WT CAR4 + TRAIL neutralization	WT CAR4 + FasL neutralization
10.8	42.4	42.1	35			6.7	74.8	75.5	65.3
11.9	40.4	41.1	34.5			6.72	74.9	75.3	68.5
11.5	39.6	42.4	35.4			7.58	73.7	75.6	66.4
10.8
11.2
11.4

## Sheet: Extended Data Figure 4B
In vitro quantification of CAR4 T cell cytotoxic activity - Tumor cell apoptosis
-	CAR4 WT	CAR4 IFNg-/-	CAR4 Prf1-/-
4	26.1	17.7	7.78
6.52	30.4	17.1	7.71
2.69	17	4.38	6.68
2.6	17.8	4.26
2.33	17.9	3.76
	10.6	6.89
	11.2	5.96
	11.1	4.74
Ordinary one-way ANOVA
Multiple comparisons
Number of families	1
Number of comparisons per family	6
Alpha	0.05
Holm-Šídák's multiple comparisons test	Mean Diff.	Below threshold?	Summary	Adjusted P Value
- vs. CAR4 WT	-14.13	Yes	**	0.0015
CAR4 WT vs. CAR4 IFNg-/-	9.664	Yes	*	0.0119
CAR4 WT vs. CAR4 Prf1-/-	10.37	Yes	*	0.0481
CAR4 IFNg-/- vs. CAR4 Prf1-/-	0.7087	No	ns	0.8527

## Sheet: Extended Data Figure 4C
In vitro quantification of CAR4 T cell cytotoxic activity - % Live/Dead+ tumors (substracted from untreated)
CAR4 WT	CAR4 IFNg-/-	CAR4 Prf1-/-
37.16666667	35.26666667	29.82666667
34.96666667	36.06666667	31.92666667
38.66666667	41.66666667	33.02666667
43.12666667	29.92666667	42
43.52666667	29.62666667	41
42.52666667	28.12666667	41.4
67.8	28.5
67.9	30.3
66.7	26.6
Ordinary one-way ANOVA
Multiple comparisons
Number of families	1
Number of comparisons per family	3
Alpha	0.05
Holm-Šídák's multiple comparisons test	Mean Diff.	Below threshold?	Summary	Adjusted P Value
CAR4 WT vs. CAR4 IFNg-/-	17.37	Yes	**	0.0027
CAR4 WT vs. CAR4 Prf1-/-	12.62	Yes	*	0.0404
CAR4 IFNg-/- vs. CAR4 Prf1-/-	-4.743	No	ns	0.3567

## Sheet: Extended Data Figure 4E
Functional validation of CRISPR/Cas9-mediated deletion of IFN-g-R1 on pro-B cell tumors
H2-Kb (gMFI) (fold change to untreated)
IFN-g (ng/mL)	IFN-g-R1+/+			IFN-g-R1-/-
0	0.986694877	1.051584815	0.961720308	0.951927892	0.985978968	1.06209314
0.005	1.145892501	1.250136306	1.166269276	1.015022534	1.149724587	1.14672008
0.05	1.558644261	1.467046426	1.913716076	1.037055583	1.077616425	1.156234352
0.5	2.025332628	2.060625788	2.648199536	1.002003005	1.032548823	1.18227341
5	2.328079098	2.245888432	1.902046629	0.983475213	0.990485729	1.099148723
50	2.01567319	1.805175571	1.681775644	0.958938408	1.041061592	1.157736605

## Sheet: Extended Data Figure 4F
%Live/Dead+ tumors in IFN-g-R1-/- pro-B tumors
CAR4 WT	CAR4 IFNg-/-
32.23333333	28.93333333
32.33333333	30.53333333
30.93333333	30.23333333

## Sheet: Extended Data Figure 4H
Surface expression of H2-Kb and PD-L1 assessed on CD11b+ myeloid cells
H2-Kb
UNT.	CAR4 WT	CAR4 IFNg-/-
0.945807908	15.14057807	4.235591178
0.937046885	14.06411998	2.416856361
0.967653079	11.10966582	4.553666048
1.149492128	11.92929969	5.309141688
Ordinary one-way ANOVA
Multiple comparisons
Number of families	1
Number of comparisons per family	3
Alpha	0.05
Tukey's multiple comparisons test	Mean Diff.	95.00% CI of diff.	Below threshold?	Summary	Adjusted P Value
UNT. vs. CAR4 WT	-12.06	-14.61 to -9.515	Yes	****	<0.0001
UNT. vs. CAR4 IFNg-/-	-3.129	-5.675 to -0.5830	Yes	*	0.0185
CAR4 WT vs. CAR4 IFNg-/-	8.932	6.386 to 11.48	Yes	****	<0.0001
PD-L1
UNT.	CAR4 WT	CAR4 IFNg-/-
	15.0055918	9.092264678
0.452935694	16.21062442	3.332712022
0.970177074	14.10810811	9.953401678
1.576887232	12.89189189	11.71202237
Ordinary one-way ANOVA
Multiple comparisons
Number of families	1
Number of comparisons per family	3
Alpha	0.05
Tukey's multiple comparisons test	Mean Diff.	95.00% CI of diff.	Below threshold?	Summary	Adjusted P Value
UNT. vs. CAR4 WT	-13.55	-18.79 to -8.320	Yes	***	0.0002
UNT. vs. CAR4 IFNg-/-	-7.523	-12.76 to -2.288	Yes	**	0.0085
CAR4 WT vs. CAR4 IFNg-/-	6.031	1.185 to 10.88	Yes	*	0.0182

## Sheet: Extended Data Figure 4I
Surface expression of H2-Kb and PD-L1 assessed on tumor cells
H2-Kb
UNT.	CAR4 WT	CAR4 IFNg-/-
1.093904254	1.948567697	1.62193786
0.967586235	2.278035665	1.1392061
0.923997623	1.561861729	1.662410647
1.014511887	1.656254302	1.549854975
Ordinary one-way ANOVA
Multiple comparisons
Number of families	1
Number of comparisons per family	3
Alpha	0.05
Holm-Šídák's multiple comparisons test	Mean Diff.	Below threshold?	Summary	Adjusted P Value
UNT. vs. CAR4 WT	-0.8612	Yes	**	0.0018
UNT. vs. CAR4 IFNg-/-	-0.4934	Yes	*	0.032
CAR4 WT vs. CAR4 IFNg-/-	0.3678	No	ns	0.0552
PD-L1
UNT.	CAR4 WT	CAR4 IFNg-/-
0.683257702	1.522426558	0.99030332
1.003295916	1.850680678	0.645999522
1.109720564	1.718844041	0.924193934
1.203725818	1.357535228	0.891903511
Ordinary one-way ANOVA
Multiple comparisons
Number of families	1
Number of comparisons per family	3
Alpha	0.05
Tukey's multiple comparisons test	Mean Diff.	95.00% CI of diff.	Below threshold?	Summary	Adjusted P Value
UNT. vs. CAR4 WT	-0.6124	-1.009 to -0.2159	Yes	**	0.005
UNT. vs. CAR4 IFNg-/-	0.1369	-0.2595 to 0.5333	No	ns	0.6161
CAR4 WT vs. CAR4 IFNg-/-	0.7493	0.3528 to 1.146	Yes	**	0.0013

## Sheet: Extended Data Figure 4J
Percentage of tumor cells recovered from the bone marrow
UNT.	CAR4 WT	CAR4 IFNg-/-
22.7	0.19	8.12
52.5	0.21	9.45
41.4	0.19	21.7
39.6	0.088	22.2
Ordinary one-way ANOVA
Multiple comparisons
Number of families	1
Number of comparisons per family	3
Alpha	0.05
Holm-Šídák's multiple comparisons test	Mean Diff.	Below threshold?	Summary	Adjusted P Value
UNT. vs. CAR4 WT	38.88	Yes	***	0.0003
UNT. vs. CAR4 IFNg-/-	23.68	Yes	**	0.0061
CAR4 WT vs. CAR4 IFNg-/-	-15.2	Yes	*	0.0301

## Sheet: Extended Data Figure 4K
In vitro quantification of CAR8 T cell cytotoxic activity - %Live/Dead+ tumors
-	CTRL8 WT	CTRL8 IFNg-/-	CTRL8 Prf1-/-	CAR8 WT	CAR8 IFNg-/-	CAR8 Prf1-/-
5.54	19.2	18.9	23.8	72	71.6	37.4
5.28	21	18.4	23.1	78.6	79.7	37.5
5.6	19.7	18.4	25	86.8	81.2	40.3

## Sheet: Extended Data Figure 4M
Percentage of tumor cells recovered from the bone marrow 3 days after the transfer of CAR8 T cells
UNT.	CAR8 WT	CAR8 IFNg-/-
11.2	0.6	0.65
4.87	3.09	6.27
12.5	0.88	0.82
8.28	0.16	0.11
6.05	1.02	0.3
8.03	4.52	0.31
12.1	4.47	0.27
3.61	0.11
4.24	1.92
6.38	0.12
6.6
Ordinary one-way ANOVA
Multiple comparisons
Number of families	1
Number of comparisons per family	3
Alpha	0.05
Tukey's multiple comparisons test	Mean Diff.	95.00% CI of diff.	Below threshold?	Summary	Adjusted P Value
UNT. vs. CAR8 WT	5.935	3.229 to 8.641	Yes	****	<0.0001
UNT. vs. CAR8 IFNg-/-	6.376	3.382 to 9.371	Yes	****	<0.0001
CAR8 WT vs. CAR8 IFNg-/-	0.4419	-2.610 to 3.494	No	ns	0.931
