# Supplementary material for: Tumor-intrinsic sensitivity to the pro-apoptotic effects of IFN-γ is a major determinant of CD4+ CAR T-cell antitumor activity
Source: Nat Cancer. 2023 May 29;4(7):968–83. doi: 10.1038/s43018-023-00570-7 (PMC10368531; doi:10.1038/s43018-023-00570-7)
Supplement: Source Data Extended Data Fig. 5 — Statistical Source Data for Extended Data Fig. 5. [file 43018_2023_570_MOESM16_ESM.xlsx]

## Sheet: Extended Data Figure 5A
Surface expression of ICAM-1 and PD-L1 assessed on CD11b+ cells
ICAM-1
UNT.	CAR4 WT	CAR4 IFNg-/-		Ordinary one-way ANOVA
1.02982798	4.90059747	0.77938397		Multiple comparisons
1.41759558	4.25325834	5.41444659		Number of families	1
0.757341	3.68467451	1.00148703		Number of comparisons per family	3
0.79523543	3.17958782	4.40614434		Alpha	0.05
0.7506594	4.79347635	2.82283113
1.00876268	5.81059141	1.8782483		Tukey's multiple comparisons test	Mean Diff.	95.00% CI of diff.	Below threshold?	Summary	Adjusted P Value
1.24057793	3.94352617	3.20955193		UNT. vs. CAR4 WT	-3.244	-4.307 to -2.180	Yes	****	<0.0001
0.92625396	3.90875542	2.73481563		UNT. vs. CAR4 IFNg-/-	-1.781	-2.935 to -0.6264	Yes	**	0.002
1.11277178	3.54783652			CAR4 WT vs. CAR4 IFNg-/-	1.463	0.3320 to 2.594	Yes	**	0.0094
0.96097426	5.17849125
	3.48079466
PD-L1
UNT.	CAR4 WT	CAR4 IFNg-/-		Ordinary one-way ANOVA
0.68866483	2.23953559	3.23128628		Multiple comparisons
0.59990834	2.74152154	2.87396884		Number of families	1
2.13764131	2.0629392	2.67659639		Number of comparisons per family	3
0.57378552	3.15276505	3.00549954		Alpha	0.05
0.91740413	5.27359882	3.0638961
0.88716814	5.17109145	2.03428571		Tukey's multiple comparisons test	Mean Diff.	95.00% CI of diff.	Below threshold?	Summary	Adjusted P Value
1.19542773	4.50221239	3.37818182		UNT. vs. CAR4 WT	-3.319	-4.503 to -2.135	Yes	****	<0.0001
0.93974026	6.14701299	2.94181818		UNT. vs. CAR4 IFNg-/-	-1.901	-3.186 to -0.6155	Yes	**	0.003
1.08415584	4.31324675			CAR4 WT vs. CAR4 IFNg-/-	1.418	0.1592 to 2.677	Yes	*	0.025
0.9761039	7.42233766
	4.48103896

## Sheet: Extended Data Figure 5B
Surface expression of ICAM-1 and PD-L1 assessed on tumors
ICAM-1
UNT.	CAR4 WT	CAR4 IFNg-/-		Ordinary one-way ANOVA
0.93111215	1.54383852	1.27755015		Multiple comparisons
0.91788015	1.38533353	1.26112903		Number of families	1
1.24458745	1.46775612	1.21351413		Number of comparisons per family	3
0.90642024	1.49628702	1.45190563		Alpha	0.05
0.99517832	1.72360607	1.10530486
0.98230431	1.75807819	1.04863365		Tukey's multiple comparisons test	Mean Diff.	95.00% CI of diff.	Below threshold?	Summary	Adjusted P Value
1.02251737	1.51677334	1.11426773		UNT. vs. CAR4 WT	-0.678	-0.8569 to -0.4992	Yes	****	<0.0001
1.11864521	1.98590291	1.04519461		UNT. vs. CAR4 IFNg-/-	-0.1897	-0.3838 to 0.004447	No	ns	0.0564
0.996767	1.83950183			CAR4 WT vs. CAR4 IFNg-/-	0.4883	0.2982 to 0.6785	Yes	****	<0.0001
0.88458779	2.02999238
	1.71133555
PD-L1
UNT.	CAR4 WT	CAR4 IFNg-/-		Ordinary one-way ANOVA
0.71312711	3.66238427	2.23713486		Multiple comparisons
0.6913084	3.19155961	2.28866719		Number of families	1
1.84640781	3.58472691	1.91545252		Number of comparisons per family	3
0.74915668	3.78353549	2.21014857		Alpha	0.05
1.04463102	6.67741935	2.25174087
0.91736633	6.99027839	2.05296476		Tukey's multiple comparisons test	Mean Diff.	95.00% CI of diff.	Below threshold?	Summary	Adjusted P Value
1.03800265	7.32434821	2.31631146		UNT. vs. CAR4 WT	-4.316	-5.372 to -3.261	Yes	****	<0.0001
1.1027643	6.04051488	2.12576493		UNT. vs. CAR4 IFNg-/-	-1.175	-2.321 to -0.02888	Yes	*	0.0437
0.93247521	5.02637687			CAR4 WT vs. CAR4 IFNg-/-	3.142	2.019 to 4.264	Yes	****	<0.0001
0.9647605	6.51276641
	5.68537666
