# Supplementary material for: Tumor-intrinsic sensitivity to the pro-apoptotic effects of IFN-γ is a major determinant of CD4+ CAR T-cell antitumor activity
Source: Nat Cancer. 2023 May 29;4(7):968–83. doi: 10.1038/s43018-023-00570-7 (PMC10368531; doi:10.1038/s43018-023-00570-7)
Supplement: Source Data Extended Data Fig. 6 — Statistical Source Data for Extended Data Fig. 6. [file 43018_2023_570_MOESM17_ESM.xlsx]

## Sheet: Extended Data Figure 6B
Intracellular staining of activated caspase 3
	% Act-Caspase 3+			% Act-Caspase 3+ Live/Dead+			% Live/Dead+
UNT.	6.41	7.51	7.77	15.5	16.2	16.6	2.36	2.46	1.98
IFN-g (0.5ng/mL)	5.44	6.17	6.09	23.2	22.1	20.1	2.49	2.8	3.27
IFN-g (50ng/mL)	6.51	6.7	6.79	31.4	30.3	33.4	1.62	1.97	1.92
