# Supplementary material for: Tumor-intrinsic sensitivity to the pro-apoptotic effects of IFN-γ is a major determinant of CD4+ CAR T-cell antitumor activity
Source: Nat Cancer. 2023 May 29;4(7):968–83. doi: 10.1038/s43018-023-00570-7 (PMC10368531; doi:10.1038/s43018-023-00570-7)
Supplement: Source Data Extended Data Fig. 7 — Statistical Source Data for Extended Data Fig. 7. [file 43018_2023_570_MOESM18_ESM.xlsx]

## Sheet: Extended Data Figure 7A
Cell death (fold change to untreated)
IFN-g (ng/mL)	IFN-g-R1+/+									IFN-g-R1-/-
0	0.973404255	1.026595745	0.97826087	1.02173913	0.98458024	1.01541976	0.998937865	1.043547531	0.957514604	0.984126984	1.015873016	0.962264151	1.037735849	0.984848485	1.015151515	1.013705104	0.995274102	0.991020794
0.005	0.973404255	0.973404255	0.847826087	0.862318841	0.636207881	0.622501428	0.962294211	1.00212427	1.003717472	0.964285714	0.988095238	0.935849057	0.939622642	0.706709957	0.718614719	1.059073724	1.06758034	1.043478261
0.05	1.015957447	0.893617021	0.927536232	0.934782609	0.71273558	0.673900628	0.992565056	1.078597982	1.059479554	0.936507937	0.964285714	0.943396226	0.958490566	0.693722944	1.060491493	1.015122873	1.043478261
0.5	1.319148936	1.313829787	1.231884058	1.282608696	0.982295831	0.990291262	1.378120021	1.397238449	1.475305364	0.876984127	0.972222222	0.958490566	0.939622642	1.147186147	0.737012987	0.972589792	1.005198488	0.97826087
5	1.484042553	1.462765957	1.673913043	1.623188406	1.139920046	1.187892633	2.134891131	2.118959108	2.118959108	0.888888889	0.976190476	0.924528302	1.233962264	0.706709957	0.706709957	1.016540643	0.924385633	0.968336484
50	1.468085106	1.484042553	1.666666667	1.52173913	1.199314677	1.176470588	2.150823155	2.134891131	2.198619225	0.976190476	0.972222222	1.294339623	0.737012987	0.751082251	1.029300567	1.037807183	1.059073724
2-way ANOVA
Multiple comparisons
Compare each cell mean with the other cell mean in that row
Number of families	1
Number of comparisons per family	6
Alpha	0.05
Šídák's multiple comparisons test	Predicted (LS) mean diff.	95.00% CI of diff.	Below threshold?	Summary	Adjusted P Value
0	0	-0.2565 to 0.2565	No	ns	>0.9999
0.005	-0.05995	-0.3165 to 0.1966	No	ns	0.9894
0.05	-0.03092	-0.2953 to 0.2335	No	ns	0.9998
0.5	0.3092	0.05273 to 0.5658	Yes	**	0.0099
5	0.7331	0.4766 to 0.9897	Yes	****	<0.0001
50	0.6846	0.4202 to 0.9490	Yes	****	<0.0001

## Sheet: Extended Data Figure 7B
geometric mean fluorescence intensity (fold change to untreated)
H2-Kb
IFN-g (ng/mL)	IFN-g-R1+/+									IFN-g-R1-/-
0	1.013388707	0.986611293	1.027268479	0.972731521	1.006114846	0.993885154	1.001810913	0.99010896	1.008080127	0.977184756	1.022815244	0.985941061	1.014058939	1.016746445	0.983253555	0.961027085	1.019355249	1.019617666
0.005	1.163026767	1.050809074	1.310288903	1.273131477	1.334928833	1.224668655	1.01695026	0.950912209	0.899251092	0.906786103	0.884730977	1.08011571	1.050992223	0.746392833	1.032196951	0.998807195	0.902850009	0.99765415
0.05	1.66082908	1.569217189	1.583427252	1.567511476	1.732787153	1.784733663	1.311315809	1.185177817	1.16836116	1.005531323	0.866417972	0.986868311	0.986163078	1.010506586	1.005168822	0.986242982	1.027013057
0.5	2.109439382	1.86811708	1.997800929	2.076671981	2.486011547	2.693797587	1.869001442	1.908211263	1.672616878	1.09050086	0.931180054	1.016017918	1.009487988	0.563405319	1.055632703	1.010377404	0.993065827	1.023148369
5	2.084347766	2.145195657	2.170132494	2.308089832	2.652982472	2.734612702	2.056337251	2.178323359	2.173966712	1.069919194	0.980435723	1.094337898	1.017219425	0.661602491	1.107796801	0.971213639	0.927588784	1.020094788
50	2.096973161	2.081952921	2.270526952	2.107555183	2.615877822	2.289356902	2.126043598	2.134756892	2.091190425	0.990866886	0.766129127	0.866547822	0.76053329	1.000018139	0.975547497	1.054256723	1.034440256
2-way ANOVA
Multiple comparisons
Compare each cell mean with the other cell mean in that row
Number of families	1
Number of comparisons per family	6
Alpha	0.05
Šídák's multiple comparisons test	Predicted (LS) mean diff.	95.00% CI of diff.	Below threshold?	Summary	Adjusted P Value
0	0	-0.2164 to 0.2164	No	ns	>0.9999
0.005	0.1804	-0.03601 to 0.3968	No	ns	0.1537
0.05	0.5228	0.2998 to 0.7458	Yes	****	<0.0001
0.5	1.11	0.8935 to 1.326	Yes	****	<0.0001
5	1.295	1.078 to 1.511	Yes	****	<0.0001
50	1.271	1.047 to 1.494	Yes	****	<0.0001
PD-L1
IFN-g (ng/mL)	IFN-g-R1+/+									IFN-g-R1-/-
0	1.003478261	0.996521739	0.981643357	1.018356643	1.009024018	0.990975982	1.020518359	0.98488121	0.994600432	1	1	1.02678393	0.97321607	0.965016055	1.034983945	0.950071327	1.042082739	1.007845934
0.005	1.066086957	1.026086957	1.001398601	1.058741259	1.023740108	1.030959323	1.018898488	0.971922246	1.02699784	0.997635934	0.992907801	1.08295023	1.099940036	0.893358121	1.024843671	1.039942939	1.022824536	1.027104137
0.05	1.311304348	1.299130435	1.140734266	1.16958042	1.207830071	1.219491878	1.083693305	1.125809935	1.133909287	1.092198582	0.992907801	0.977613432	0.985008995	0.961635964	1.05278174	1.031383738	0.988587732
0.5	2.893913043	2.746086957	2.073776224	2.208566434	2.554491184	2.529501597	2.05399568	1.981101512	2.039416847	1.028368794	1.066193853	1.008195083	1.021587048	0.948115599	1.007267196	1.042082739	0.982168331	1.035663338
5	4.067826087	3.966956522	3.280594406	3.202447552	3.375815632	3.436623629	3.450323974	3.422786177	3.471382289	0.997635934	1.139479905	1.070957426	1.084749151	0.879161737	1.005239141	1.136233951	1.129814551	1.033523538
50	4.027826087	3.935652174	3.237587413	3.012237762	3.456059975	3.424128835	3.508639309	3.476241901	3.469762419	0.988179669	0.971631206	1.329602239	0.890316039	0.966706101	1.014265335	1.110556348	1.037803138
2-way ANOVA
Multiple comparisons
Compare each cell mean with the other cell mean in that row
Number of families	1
Number of comparisons per family	6
Alpha	0.05
Šídák's multiple comparisons test	Predicted (LS) mean diff.	95.00% CI of diff.	Below threshold?	Summary	Adjusted P Value
0	0.0000000001111	-0.2158 to 0.2158	No	ns	>0.9999
0.005	0.004814	-0.2110 to 0.2207	No	ns	>0.9999
0.05	0.1777	-0.04481 to 0.4002	No	ns	0.1896
0.5	1.327	1.111 to 1.543	Yes	****	<0.0001
5	2.466	2.251 to 2.682	Yes	****	<0.0001
50	2.467	2.244 to 2.689	Yes	****	<0.0001

## Sheet: Extended Data Figure 7D
PD-L1 surface expression on Eµ-myc and Pro-B tumors (% of maximum)
IFN-g (ng/mL)	Eµ-myc							Pro-B tumors
0	15.15311637	15.23958208	15.6574997	12.96296296	13.33673123	13.68917235	14.58702601	21.99511897	23.67297132	23.88651617	25.20200917	25.02729854	31.41346611	32.58832415	29.33128859	28.80665079	29.28416486	28.26154323	28.54044004
0.005	16.94727993	16.91845803	18.30190945	13.81243629	13.84641522	14.69538766	15.52977236	26.18974985	26.23550946	26.89139719	26.77440489	25.76981874	32.04565163	33.88066799	29.75907018	29.9689253	29.23768206	27.88968082	29.47009606
0.05	18.68379969	19.13774469	20.96073015	20.06455997	20.62521237	18.73572916	19.66609132	29.13361806	29.77425259	28.81330079	32.93295479	32.62721118	36.50451761	37.42762035	35.11037572	35.44937245	31.09699411	32.30554695	32.53796095
0.5	44.45778792	44.96217125	46.38165005	69.89466531	70.06455997	57.17160615	57.18399034	50.25930445	47.77303234	48.12385601	72.67962437	68.96702337	66.36269546	70.67610283	74.25642681	73.53000525	58.94019213	56.84846607	58.52184692
5	95.76077819	97.41083223	97.46847604	99.77913694	101.7329256	96.63691881	100.0348305	114.3075046	92.2971324	70.83587553	102.1620441	99.6287399	104.9819575	102.4811883	98.1314823	99.89910812	99.0083669	98.21815928	99.61264332
50	100.4083103	102.3826108	97.2090789	100.3397893	99.66021067	101.643227	98.35677299	113.0719951	95.28676022	91.64124466	101.157458	98.84254204	103.6056953	96.39430474	100.4641027	99.53589733	100.6817478	99.75209173	99.56616052
2-way ANOVA
Multiple comparisons
Compare each cell mean with the other cell mean in that row
Compare each cell mean with the other cell mean in that row
Number of families	1
Number of comparisons per family	6
Alpha	0.05
Šídák's multiple comparisons test	Predicted (LS) mean diff.	95.00% CI of diff.	Below threshold?	Summary	Adjusted P Value
0	-12.96	-20.58 to -5.337	Yes	****	<0.0001
0.005	-12.95	-20.58 to -5.332	Yes	****	<0.0001
0.05	-13.11	-20.74 to -5.491	Yes	****	<0.0001
0.5	-6.514	-14.14 to 1.108	No	ns	0.1351
5	-0.06027	-7.682 to 7.562	No	ns	>0.9999
50	-0.00000001738	-7.622 to 7.622	No	ns	>0.9999
