# Supplementary material for: Tumor-intrinsic sensitivity to the pro-apoptotic effects of IFN-γ is a major determinant of CD4+ CAR T-cell antitumor activity
Source: Nat Cancer. 2023 May 29;4(7):968–83. doi: 10.1038/s43018-023-00570-7 (PMC10368531; doi:10.1038/s43018-023-00570-7)
Supplement: Source Data Extended Data Fig. 8 — Statistical Source Data for Extended Data Fig. 8. [file 43018_2023_570_MOESM19_ESM.xlsx]

## Sheet: Extended Data Figure 8B
H2-Kb (gMFI x10^3)
UNT.	CAR4 WT	CAR4 IFNg-/-
160.346	360.837	303.013
165.289	355.897	289.92
163.283	364.096	294.331

## Sheet: Extended Data Figure 8C
PD-L1 (gMFI x10^3)
UNT.	CAR4 WT	CAR4 IFNg-/-
4.108	11.622	8.027
4.341	12.117	7.971
4.241	11.928	7.98

## Sheet: Extended Data Figure 8D
% apoptosis in tumors
UNT.	CAR4 WT	CAR4 IFNg-/-
10.1	18.1	13.1
9.65	18.5	13.5
9.48	16.6	13.2

## Sheet: Extended Data Figure 8E
% Live/Dead+ tumors
UNT.	CAR4 WT	CAR4 IFNg-/-
7.59	28.8	19.8
7.87	26.3	22.5
6.91	27.9	20

## Sheet: Extended Data Figure 8G
In vitro quantification of human CAR4 T cell cytotoxic activity - %Live/Dead+ tumors
CD19+ OVCAR3			OVCAR3
UNT.	CAR4	CAR4 + IFN-g/IFN-g-R1 neutralization	UNT.	CAR4	CAR4 + IFN-g/IFN-g-R1 neutralization
11.7	44.3	31.8	11.3	15.2	12.5
11.4	47.3	27.2	10.9	14.2	12.2
9.81	53.3	26.6	13	13	11.4

## Sheet: Extended Data Figure 8I
Surface expression of HLA and PD-L1 on CD19+ OVCAR3 tumor cells
Experiment #1
HLA (gMFI x10^3)							PD-L1 (gMFI x10^3)
UNT.	CAR4	CAR4 + IFN-g/IFN-g-R1 neutralization					UNT.	CAR4	CAR4 + IFN-g/IFN-g-R1 neutralization
126.203	287.174	171.789					45.417	262.138	49.496
121.352	303.39	175.087					37.829	259.699	60.071
128.461	280.386	168.507					45.386	238.685	50.881
	275.398	178.051						250.781	50.921
	284.102	183.281						238.261	50.823
	285.223	167.854						243.851	50.497
Experiment #2
HLA (gMFI x10^3)							PD-L1 (gMFI x10^3)
UNT.	CAR4	CAR4 + IFN-g/IFN-g-R1 neutralization					UNT.	CAR4	CAR4 + IFN-g/IFN-g-R1 neutralization
96.483	227.648	142.563					23.048	139.475	23.581
104.208	222.426	138.668					19.374	130.685	23.661
106.822	245.89	139.352					19.708	127.679	25.191

## Sheet: Extended Data Figure 8J
% Live/Dead+ tumors
Experiment #1
UNT.	CAR4	CAR4 + IFN-g/IFN-g-R1 neutralization
1.61	8.52	3.51
1.73	7.62	3.91
1.49	8.8	3.37
	7.7	3.47
	7.27	3.48
	7.36	3.72
Experiment #2
UNT.	CAR4	CAR4 + IFN-g/IFN-g-R1 neutralization
0.46	1.24	1.08
0.46	1.54	0.9
0.48	1.47	1.04
