# Supplementary material for: Tumor-intrinsic sensitivity to the pro-apoptotic effects of IFN-γ is a major determinant of CD4+ CAR T-cell antitumor activity
Source: Nat Cancer. 2023 May 29;4(7):968–83. doi: 10.1038/s43018-023-00570-7 (PMC10368531; doi:10.1038/s43018-023-00570-7)
Supplement: Source Data Extended Data Fig. 9 — Statistical Source Data for Extended Data Fig. 9. [file 43018_2023_570_MOESM20_ESM.xlsx]

## Sheet: Extended Data Figure 9D
% apoptosis in CD19- tumors
CD19- tumors		CD19- + CD19+ tumors
UNT.	CAR4 WT	UNT.	CAR4 WT	CAR4 WT + IFN-g neutralization	CAR4 IFNg-/-
4.27	11.5	19.9	81.4	40.3	53.6
4.08	5.72	22.4	89.1	65.4	58.3
4.68	4.58	23.9	83.3	57.1	66.9

## Sheet: Extended Data Figure 9F
% Live/Dead+ cells in OVCAR3 tumors
OVCAR3		OVCAR3 + CD19+OVCAR3
UNT.	CAR4	UNT.	CAR4	CAR4 + IFN-g/IFN-g-R1 neutralization
11.3	15.2	28.8	65	45.2
10.9	14.2	24.9	64.8	51.5
13	13	27	61.8	50.7

## Sheet: Extended Data Figure 9H
Percentage of antigen-positive (CD19+) and antigen-negative (CD19-) pro-B tumors tumor cells recovered from the blood
	CD19+ pro-B tumors								CD19- pro-B tumors
UNT.	88.5	90.5	87.8	88.2	84.2	86.3	90.2		0.1	0.052	0.046	0.11	0.069	0.083	0.096
CAR4 WT	13.8	0.74	0.047	34.6	0.66	0.097	11.6	1.9	0.24	0.037	0	0.63	0.2	0.11	13.7	24.7
CAR4 IFNg-/-	0.29	49.1	12.6	27.9	0.59	0.086	0.97	0.12	0.38	16.7	44.3	27	0.93	0.11	23	71.2
2-way ANOVA
Multiple comparisons
Within each column. compare rows (simple effects within columns)
Number of families	2
Number of comparisons per family	3
Alpha	0.05
Tukey's multiple comparisons test	Predicted (LS) mean diff.	95.00% CI of diff.	Below threshold?	Summary	Adjusted P Value
CD19- pro-B tumors
UNT. vs. CAR4 WT	-4.873	-23.03 to 13.28	No	ns	0.7916
UNT. vs. CAR4 IFNg-/-	-22.87	-41.03 to -4.718	Yes	*	0.0106
CAR4 WT vs. CAR4 IFNg-/-	-18	-35.54 to -0.4607	Yes	*	0.0432
