# Supplementary material for: Tumor-intrinsic sensitivity to the pro-apoptotic effects of IFN-γ is a major determinant of CD4+ CAR T-cell antitumor activity
Source: Nat Cancer. 2023 May 29;4(7):968–83. doi: 10.1038/s43018-023-00570-7 (PMC10368531; doi:10.1038/s43018-023-00570-7)
Supplement: Source Data Extended Data Fig./ 10 — Statistical Source Data for Extended Data Fig. 10. [file 43018_2023_570_MOESM21_ESM.xlsx]

## Sheet: Extended Data Figure 10A
Cell death (fold change to untreated)
IFN-g (ng/mL)	MC38									B16.F10
0	1.130208333	0.921875	0.947916667	1.034482759	0.879310345	1.086206897	1.208598726	0.987261146	0.804140127	0.763837638	1.348339483	0.887822878	1.115853659	0.829268293	1.054878049
0.05	1.026041667	1.046875	0.9375	0.746305419	0.827586207	0.662068966	0.700636943	0.738853503		1.042804428	1.217712177	1.496678967	1.219512195	0.87195122	0.908536585
0.5	0.90625	1.03125	0.875	0.768472906	0.693842365	0.753694581	0.743630573	0.632165605		1.744649446	1.966051661	1.908487085	1.317073171	1.103658537	1.701219512
5	1.098958333	0.895833333	0.467708333	0.820197044	0.790640394	0.827586207	0.622611465	0.622611465	0.643312102	3.763837638	3.077490775	3.409594096	1.713414634	1.920731707	1.62804878
50	1.026041667	1.291666667	1.239583333	0.677586207	0.688669951	0.700492611	0.692675159	0.743630573	0.711783439	2.856088561	3.011070111	5.025830258	2.018292683	1.664634146	1.823170732
2-way ANOVA
Multiple comparisons
Compare each cell mean with the other cell mean in that row
Number of families	1
Number of comparisons per family	5
Alpha	0.05
Šídák's multiple comparisons test	Predicted (LS) mean diff.	95.00% CI of diff.	Below threshold?	Summary	Adjusted P Value
0	0	-0.6707 to 0.6707	No	ns	>0.9999
0.05	-0.2905	-0.9777 to 0.3968	No	ns	0.7887
0.5	-0.823	-1.510 to -0.1358	Yes	*	0.0117
5	-1.831	-2.502 to -1.160	Yes	****	<0.0001
50	-1.87	-2.540 to -1.199	Yes	****	<0.0001

## Sheet: Extended Data Figure 10B
geometric mean fluorescence intensity (fold change to untreated)
H2-Kb
IFN-g (ng/mL)	MC38									B16.F10
0	1.136094721	0.824520683	1.039384596	1.098284129	0.848290308	1.053425563	1.023741229	0.928269594	1.047989178	0.854229272	0.853194739	1.292575989	0.886211703	0.849130772	1.264657525
0.05	1.687719085	2.188725329	2.020823827	0.8768274	0.868096662	0.959964039	1.373745074	1.31225993		2.872530667	2.693778019	4.819375339	1.743379598	1.741852294	4.540949265
0.5	6.623005647	5.254092891	4.344121984	3.291441653	3.039890758	3.345475834	4.363680784	4.831945129		10.80104931	11.13476033	11.47379181	5.376509569	4.630008596	8.533721697
5	4.082999897	5.815901016	5.056273128	4.439515083	4.328295498	4.374636992	5.089829841	5.191626438	5.313782354	16.67690527	19.45987487	22.31060643	7.931338102	7.154341131	8.685024913
50	6.520139371	5.752598692	1.852914413	4.717564044	4.300490602	4.597076161	4.974460365	5.042324763	5.055897642	17.33427755	19.24971673	20.17163407	8.623632312	7.019788181	7.233685809
2-way ANOVA
Multiple comparisons
Compare each cell mean with the other cell mean in that row
Number of families	1
Number of comparisons per family	5
Alpha	0.05
Šídák's multiple comparisons test	Predicted (LS) mean diff.	95.00% CI of diff.	Below threshold?	Summary	Adjusted P Value
0	0.0000000001111	-3.920 to 3.920	No	ns	>0.9999
0.05	-1.658	-5.675 to 2.359	No	ns	0.8046
0.5	-4.272	-8.289 to -0.2547	Yes	*	0.032
5	-8.848	-12.77 to -4.928	Yes	****	<0.0001
50	-8.515	-12.44 to -4.595	Yes	****	<0.0001
PD-L1
IFN-g (ng/mL)	MC38									B16.F10
0	1.013714168	0.967312848	1.018972984	0.949749115	1.190082645	0.860168241	1.037831504	0.971614415	0.990554081	1.01451296	1.020454401	0.965032638	0.997815273	0.982123668	1.020061058
0.05	1.011239431	1.123530625	1.183852341	0.94709268	0.973657025	0.834489374	1.065380109	1.019680991		2.110685088	2.040528551	2.023084479	1.577550686	1.539549249	1.780260602
0.5	3.606001237	3.552175706	3.635079398	1.756050767	1.801357733	1.773096222	2.081641438	2.223665017		8.793523037	8.970910704	8.735106788	5.094028651	5.105578526	5.263177746
5	4.664570014	5.170035059	4.782120025	2.89411157	2.968417946	2.84127804	2.630389554	2.703039434	2.750412512	16.63988529	17.50053869	18.27991318	9.308217277	9.009329566	9.201471666
50	4.927510827	4.76696226	3.697566509	2.922004132	2.745867769	2.853305785	2.617260923	2.617093527	2.676949566	16.4499493	17.49801952	17.5319095	9.286868155	9.009329566	8.9452822
2-way ANOVA
Multiple comparisons
Compare each cell mean with the other cell mean in that row
Number of families	1
Number of comparisons per family	5
Alpha	0.05
Šídák's multiple comparisons test	Predicted (LS) mean diff.	95.00% CI of diff.	Below threshold?	Summary	Adjusted P Value
0	0.0000000004444	-2.755 to 2.755	No	ns	>0.9999
0.05	-0.8254	-3.649 to 1.998	No	ns	0.9457
0.5	-4.44	-7.263 to -1.617	Yes	***	0.0005
5	-9.834	-12.59 to -7.079	Yes	****	<0.0001
50	-9.806	-12.56 to -7.051	Yes	****	<0.0001

## Sheet: Extended Data Figure 10C
%Live/Dead+ tumors
B16.F10 tumors							MC38
UNT.	CAR4 WT	CAR4 WT + IFN-g neutralization	CAR4 IFNg-/-				UNT.	CAR4 WT	CAR4 WT + IFN-g neutralization	CAR4 IFNg-/-
21.1	73	58.4	56.2				27.8	85.9	82	78.1
20.3	75.3	59.6	55.3				21.8	86.8	82.7	79.8
22	77.3	57.9	56.1				24.6	86.7	84.9	84.7

## Sheet: Extended Data Figure 10D
Tumor growth monitoring (every 2-3 days)
Days after CAR T cell injection	UNT.							CAR4 WT							CAR4 IFN-g-/-
0	179.5625	415.4375	253.125	113.4375	98.3125	98.3125	267.1875	183.75	518.9375	267.1875	239.0625	179.5625	190.125	171	256	281.25	200.6875	98.3125	379.3125	232.75	106.25	158.4375
3	267.1875	633.9375	425.25	307.0625	144	105.875	541.5	253.125	269.5	361.25	225	364.5	211.25	379.3125	343.1875	415.4375	295.3125	65.8125	295.3125	253.125	379.3125	183.75
5	428.6875	1458	586.625	518.9375	826.875	307.0625	937.75	428.6875	609.1875	518.9375	210.9375	496.375	267.1875	336	625	496.375	564.0625	113.4375	609.1875	689.0625	541.5	465.75
7	689.0625	1019.8125	1054.6875	541.5	2654.4375	518.9375	1911	364.5	564.0625	496.375	147.875	304	179.5625	633.9375	600	744.1875	825	179.5625	1321.3125	675	744.1875	564.0625
10	789.6875	2518.3125	1210.9375	609.1875	2654.4375	1210.9375	1911	325.125	550	744.1875	325.125	415.4375	179.5625	151.25	1503.5625	816.75	1944.8125	473.8125	892.6875	1289.4375	1210.9375	968.75
12	1732.25	2518.3125	1210.9375	771.75	2654.4375	1412.4375	2518.3125	281.25	744.1875	877.25	239.0625	695.75	200.6875	384.75	1503	1024.9375	1944	631.75	1309.75	1289	2518.3125	1352
2way ANOVA
Multiple comparisons
Compare column means (main column effect)
Number of families	1
Number of comparisons per family	3
Alpha	0.05
Tukey's multiple comparisons test	Predicted (LS) mean diff.	95.00% CI of diff.	Below threshold?	Summary	Adjusted P Value
UNT. vs. CAR4 WT	608.1	400.2 to 816.1	Yes	****	<0.0001
UNT. vs. CAR4 IFN-g-/-	260.7	59.35 to 462.0	Yes	**	0.0074
CAR4 WT vs. CAR4 IFN-g-/-	-347.5	-548.8 to -146.1	Yes	***	0.0002

## Sheet: Extended Data Figure 10E
WT CAR4 but not IFN-g-/- CAR4 T cell therapy prolonged mouse survival
Days after CAR T cell injection	UNT.	CAR4 WT	CAR4 IFN-g-/-
7	1				Comparison of Survival Curves				Comparison of Survival Curves				Comparison of Survival Curves
7	1				UNT. vs. CAR4 WT				UNT. vs. CAR4 IFN-g-/-				CAR4 WT vs. CAR4 IFN-g-/-
10	1		1		Log-rank (Mantel-Cox) test				Log-rank (Mantel-Cox) test				Log-rank (Mantel-Cox) test
10			1		Chi square	10.01			Chi square	0.4086			Chi square	8.158
10			1		df	1			df	1			df	1
12	1		1		P value	0.0016			P value	0.5227			P value	0.0043
15	1		1		P value summary	**			P value summary	ns			P value summary	**
15	1		1		Are the survival curves sig different?	Yes			Are the survival curves sig different?	No			Are the survival curves sig different?	Yes
15	0	0	0
15		0	0
15		0
15		0
15		0
15		0
15		0
